# Supplementary material for: N-(4-Chloro­phen­yl)-3-nitro­pyridin-2-amine
Source: Acta Crystallogr Sect E Struct Rep Online. 2011 Nov 5;67(Pt 12):o3176. doi: 10.1107/S1600536811045570 (PMC3238847; doi:10.1107/S1600536811045570)
Supplement: Supplementary file 1 [file e-67-o3176-sup1.cif]

##############################################################################
#                                                                            #
# This CIF contains the data in a paper accepted for publication in          #
# Acta Crystallographica Section E. It conforms to the requirements of       #
# Notes for Authors for Acta Crystallographica Section E, and has been       #
# peer reviewed under the auspices of the IUCr Commission on Journals.       #
#                                                                            #
# Full details of the Crystallographic Information File format               #
# are given in the paper "The Crystallographic Information File (CIF):       #
# a New Standard Archive File for Crystallography" by S. R. Hall, F. H.      #
# Allen and I. D. Brown [Acta Cryst. (1991), A47, 655-685].                  #
#                                                                            #
# The current version of the core CIF dictionary is obtainable from          #
# ftp://ftp.iucr.org/pub/cif_core.dic.                                       #
#                                                                            #
# Software is freely available for graphical display of the structure(s)     #
# in this CIF. For information consult the CIF software page                 #
# http://www.iucr.org/resources/cif/software.                                #
#                                                                            #
# This file may be used for bona fide research purposes within the           #
# scientific community so long as proper attribution is given to the journal # 
# article from which it was obtained.                                        #
#                                                                            #
##############################################################################
data_global
_journal_date_recd_electronic     2011-10-24
_journal_date_accepted     2011-10-30
_journal_name_full     'Acta Crystallographica, Section E'
_journal_year     2011
_journal_volume     67
_journal_issue     12
_journal_page_first     o3176
_journal_page_last     o3176
_journal_paper_category     QO
_journal_coeditor_code     HB6473
_publ_contact_author_name     ' Edward RT Tiekink '
_publ_contact_author_address
;
Department of Chemistry, University of Malaya,
50603 Kuala Lumpur, Malaysia
;
_publ_contact_author_email
;
edward.tiekink@gmail.com
;
_publ_contact_author_fax     ' +60 3 7967 4193 '
_publ_contact_author_phone     ' +60 3 7967 6775 '
_publ_section_title
;
<i>N</i>-(4-Chlorophenyl)-3-nitropyridin-2-amine
;
loop_
    _publ_author_name
    _publ_author_footnote
    _publ_author_address
    'Akhmad Aznan, Aina Mardia' .
;
Department of Chemistry
University of Malaya
50603 Kuala Lumpur
Malaysia
;
    'Zainal Abidin Fairuz' .
;
Department of Chemistry
University of Malaya
50603 Kuala Lumpur
Malaysia
;
    'Abdullah, Zanariah'
;
Additional correspondence author, e-mail: zana@um.edu.my.
;
;
Department of Chemistry
University of Malaya
50603 Kuala Lumpur
Malaysia
;
    'Ng, Seik Weng' .
;
Department of Chemistry, University of Malaya,
50603 Kuala Lumpur, Malaysia and Chemistry Department,
Faculty of Science, King Abdulaziz University, PO Box 80203 Jeddah,
Saudi Arabia
;
    'Tiekink, Edward R. T.' .
;
Department of Chemistry, University of Malaya,
50603 Kuala Lumpur, Malaysia
;
data_I
_chemical_name_systematic
;
<i>N</i>-(4-Chlorophenyl)-3-nitropyridin-2-amine
;
_chemical_name_common     N-(4-Chlorphenyl)-3-nitropyridine-2-amine
_chemical_formula_moiety     'C11 H8 Cl N3 O2'
_chemical_formula_sum     'C11 H8 Cl N3 O2'
_chemical_formula_iupac     'C11 H8 Cl N3 O2'
_chemical_formula_weight     249.65
_chemical_melting_point     ?
_symmetry_cell_setting     monoclinic
_symmetry_space_group_name_H-M     'C 2/c'
_symmetry_space_group_name_Hall     '-C 2yc'
loop_
    _symmetry_equiv_pos_as_xyz
    'x, y, z'
    'x, -y, z+1/2'
    'x+1/2, y+1/2, z'
    'x+1/2, -y+1/2, z+1/2'
    '-x, -y, -z'
    '-x, y, -z-1/2'
    '-x+1/2, -y+1/2, -z'
    '-x+1/2, y+1/2, -z-1/2'
_cell_length_a     30.472(3)
_cell_length_b     3.8032(4)
_cell_length_c     21.300(2)
_cell_angle_alpha     90.00
_cell_angle_beta     123.1530(10)
_cell_angle_gamma     90.00
_cell_volume     2066.7(4)
_cell_formula_units_Z     8
_cell_measurement_reflns_used     2586
_cell_measurement_theta_min     2.284
_cell_measurement_theta_max     27.973
_cell_measurement_temperature     100(2)
_exptl_crystal_description     prism
_exptl_crystal_colour     'red-brown'
_exptl_crystal_size_max     0.40
_exptl_crystal_size_mid     0.15
_exptl_crystal_size_min     0.05
_exptl_crystal_density_diffrn     1.605
_exptl_crystal_density_meas     ?
_exptl_crystal_density_method     'not measured'
_exptl_crystal_F_000     1024
_exptl_absorpt_coefficient_mu     0.361
_exptl_absorpt_correction_type     multi-scan
_exptl_absorpt_process_details     '(SADABS; Sheldrick, 1996)'
_exptl_absorpt_correction_T_min     0.8690
_exptl_absorpt_correction_T_max     0.9822
_diffrn_ambient_temperature     100(2)
_diffrn_radiation_type     MoK\a
_diffrn_radiation_wavelength     0.71073
_diffrn_radiation_source     'fine-focus sealed tube'
_diffrn_radiation_monochromator     graphite
_diffrn_measurement_device_type     'Bruker SMART APEX CCD'
_diffrn_measurement_method     '\w scans'
_diffrn_detector_area_resol_mean     ?
_diffrn_reflns_number     8919
_diffrn_reflns_av_R_equivalents     0.0415
_diffrn_reflns_av_sigmaI/netI     0.0379
_diffrn_reflns_theta_min     1.60
_diffrn_reflns_theta_max     27.50
_diffrn_reflns_theta_full     27.50
_diffrn_measured_fraction_theta_max     0.998
_diffrn_measured_fraction_theta_full     0.998
_diffrn_reflns_limit_h_min     -36
_diffrn_reflns_limit_h_max     38
_diffrn_reflns_limit_k_min     -4
_diffrn_reflns_limit_k_max     4
_diffrn_reflns_limit_l_min     -27
_diffrn_reflns_limit_l_max     27
_diffrn_standards_number     0
_diffrn_standards_interval_count     0
_diffrn_standards_interval_time     0
_diffrn_standards_decay_%     0
_refine_special_details
;
Refinement of <i>F</i>\^2\^ against ALL reflections. The weighted
<i>R</i>-factor <i>wR</i> and goodness of fit <i>S</i> are based on
<i>F</i>\^2\^, conventional <i>R</i>-factors <i>R</i> are based on <i>F</i>,
with <i>F</i> set to zero for negative <i>F</i>\^2\^. The threshold expression
of <i>F</i>\^2\^ > 2\s(<i>F</i>\^2\^) is used only for calculating
<i>R</i>-factors(gt) <i>etc</i>. and is not relevant to the choice of
reflections for refinement. <i>R</i>-factors based on <i>F</i>\^2\^ are
statistically about twice as large as those based on <i>F</i>, and <i>R</i>-
factors based on ALL data will be even larger.
;
_reflns_number_total     2347
_reflns_number_gt     1912
_reflns_threshold_expression     I>2\s(I)
_refine_ls_structure_factor_coef     Fsqd
_refine_ls_matrix_type     full
_refine_ls_R_factor_all     0.0461
_refine_ls_R_factor_gt     0.0342
_refine_ls_wR_factor_gt     0.0834
_refine_ls_wR_factor_ref     0.0907
_refine_ls_goodness_of_fit_ref     1.003
_refine_ls_restrained_S_all     1.003
_refine_ls_number_reflns     2347
_refine_ls_number_parameters     158
_refine_ls_number_restraints     0
_refine_ls_hydrogen_treatment     mixed
_refine_ls_weighting_scheme     calc
_refine_ls_weighting_details
         'calc w=1/[\s^2^(Fo^2^)+(0.0483P)^2^+1.1995P] where P=(Fo^2^+2Fc^2^)/3'
_atom_sites_solution_hydrogens     geom
_atom_sites_solution_primary     direct
_atom_sites_solution_secondary     difmap
_refine_ls_shift/su_max     0.001
_refine_ls_shift/su_mean     0.001
_refine_diff_density_max     0.329
_refine_diff_density_min     -0.220
_refine_ls_extinction_method     none
_refine_ls_extinction_coef     ?
loop_
    _atom_type_symbol
    _atom_type_description
    _atom_type_scat_dispersion_real
    _atom_type_scat_dispersion_imag
    _atom_type_scat_source
    'C' 'C' 0.0033 0.0016
                         'International Tables Vol C Tables 4.2.6.8 and 6.1.1.4'
    'H' 'H' 0.0000 0.0000
                         'International Tables Vol C Tables 4.2.6.8 and 6.1.1.4'
    'N' 'N' 0.0061 0.0033
                         'International Tables Vol C Tables 4.2.6.8 and 6.1.1.4'
    'O' 'O' 0.0106 0.0060
                         'International Tables Vol C Tables 4.2.6.8 and 6.1.1.4'
    'Cl' 'Cl' 0.1484 0.1585
                         'International Tables Vol C Tables 4.2.6.8 and 6.1.1.4'
_computing_data_collection     'APEX2 (Bruker, 2009)'
_computing_cell_refinement     'SAINT (Bruker, 2009)'
_computing_data_reduction     'SAINT (Bruker, 2009)'
_computing_structure_solution     'SHELXS97 (Sheldrick, 2008)'
_computing_structure_refinement     'SHELXL97 (Sheldrick, 2008)'
_computing_molecular_graphics
;
ORTEP-3 (Farrugia, 1997) and DIAMOND (Brandenburg, 2006)
;
_computing_publication_material     'publCIF (Westrip, 2010)'
loop_
    _atom_site_type_symbol
    _atom_site_label
    _atom_site_fract_x
    _atom_site_fract_y
    _atom_site_fract_z
    _atom_site_U_iso_or_equiv
    _atom_site_adp_type
    _atom_site_calc_flag
    _atom_site_refinement_flags
    _atom_site_occupancy
    _atom_site_symmetry_multiplicity
    _atom_site_disorder_assembly
    _atom_site_disorder_group
    Cl Cl1 0.223442(15) 0.15167(11) 0.28841(2) 0.01760(13) Uani d . 1 1 . .
    O O1 0.00287(5) 1.1095(3) 0.32850(6) 0.0239(3) Uani d . 1 1 . .
    O O2 -0.01657(5) 1.3711(4) 0.40019(7) 0.0271(3) Uani d . 1 1 . .
    N N1 0.09477(5) 0.8069(4) 0.38672(8) 0.0151(3) Uani d . 1 1 . .
    H H1n 0.0640(8) 0.866(5) 0.3481(11) 0.021(5) Uiso d . 1 1 . .
    N N2 0.14771(5) 0.8205(4) 0.51652(7) 0.0155(3) Uani d . 1 1 . .
    N N3 0.01356(5) 1.1930(4) 0.39171(8) 0.0180(3) Uani d . 1 1 . .
    C C1 0.10203(6) 0.9037(4) 0.45291(9) 0.0141(3) Uani d . 1 1 . .
    C C2 0.06265(6) 1.0832(4) 0.45711(9) 0.0148(3) Uani d . 1 1 . .
    C C3 0.07133(7) 1.1672(4) 0.52649(9) 0.0175(3) Uani d . 1 1 . .
    H H3 0.0452 1.2859 0.5296 0.021 Uiso calc R 1 1 . .
    C C4 0.11814(7) 1.0768(4) 0.59046(9) 0.0181(4) Uani d . 1 1 . .
    H H4 0.1252 1.1299 0.6388 0.022 Uiso calc R 1 1 . .
    C C5 0.15475(6) 0.9047(4) 0.58188(9) 0.0172(3) Uani d . 1 1 . .
    H H5 0.1872 0.8427 0.6261 0.021 Uiso calc R 1 1 . .
    C C6 0.12870(6) 0.6443(4) 0.36965(9) 0.0137(3) Uani d . 1 1 . .
    C C7 0.18163(6) 0.5712(4) 0.42051(9) 0.0161(3) Uani d . 1 1 . .
    H H7 0.1978 0.6249 0.4722 0.019 Uiso calc R 1 1 . .
    C C8 0.21055(6) 0.4195(4) 0.39510(9) 0.0163(3) Uani d . 1 1 . .
    H H8 0.2467 0.3708 0.4294 0.020 Uiso calc R 1 1 . .
    C C9 0.18699(6) 0.3393(4) 0.32026(9) 0.0149(3) Uani d . 1 1 . .
    C C10 0.13421(6) 0.4065(4) 0.26931(9) 0.0161(3) Uani d . 1 1 . .
    H H10 0.1181 0.3478 0.2179 0.019 Uiso calc R 1 1 . .
    C C11 0.10550(6) 0.5593(4) 0.29426(9) 0.0158(3) Uani d . 1 1 . .
    H H11 0.0694 0.6076 0.2596 0.019 Uiso calc R 1 1 . .
loop_
    _atom_site_aniso_label
    _atom_site_aniso_U_11
    _atom_site_aniso_U_22
    _atom_site_aniso_U_33
    _atom_site_aniso_U_12
    _atom_site_aniso_U_13
    _atom_site_aniso_U_23
    Cl1 0.0176(2) 0.0184(2) 0.0213(2) 0.00078(16) 0.01348(17) -0.00104(16)
    O1 0.0167(6) 0.0340(8) 0.0164(6) 0.0051(5) 0.0062(5) -0.0024(5)
    O2 0.0182(6) 0.0350(8) 0.0279(7) 0.0118(6) 0.0125(5) -0.0006(6)
    N1 0.0103(7) 0.0182(7) 0.0148(6) 0.0020(6) 0.0056(6) -0.0004(6)
    N2 0.0130(7) 0.0168(7) 0.0157(6) 0.0005(6) 0.0071(6) 0.0011(5)
    N3 0.0148(7) 0.0186(7) 0.0213(7) 0.0018(6) 0.0103(6) -0.0002(6)
    C1 0.0148(8) 0.0107(8) 0.0176(7) -0.0025(6) 0.0094(6) -0.0004(6)
    C2 0.0115(8) 0.0141(8) 0.0184(8) -0.0007(6) 0.0079(6) -0.0003(6)
    C3 0.0197(8) 0.0143(8) 0.0234(8) 0.0004(7) 0.0148(7) 0.0006(6)
    C4 0.0225(9) 0.0167(8) 0.0178(8) -0.0018(7) 0.0128(7) -0.0008(6)
    C5 0.0157(8) 0.0178(9) 0.0161(7) -0.0009(7) 0.0073(6) 0.0013(6)
    C6 0.0145(8) 0.0104(8) 0.0178(7) -0.0013(6) 0.0098(6) 0.0000(6)
    C7 0.0157(8) 0.0170(8) 0.0152(7) -0.0004(7) 0.0082(7) -0.0016(6)
    C8 0.0115(8) 0.0174(8) 0.0183(8) 0.0000(6) 0.0070(6) -0.0001(6)
    C9 0.0168(8) 0.0114(8) 0.0206(8) 0.0000(6) 0.0129(7) 0.0004(6)
    C10 0.0163(8) 0.0158(8) 0.0149(7) -0.0015(6) 0.0078(6) -0.0006(6)
    C11 0.0129(8) 0.0148(8) 0.0169(7) -0.0004(6) 0.0065(6) 0.0003(6)
loop_
    _geom_bond_atom_site_label_1
    _geom_bond_atom_site_label_2
    _geom_bond_site_symmetry_2
    _geom_bond_distance
    _geom_bond_publ_flag
    Cl1 C9 . 1.7400(16) ?
    O1 N3 . 1.2408(18) ?
    O2 N3 . 1.2312(18) ?
    N1 C1 . 1.353(2) ?
    N1 C6 . 1.412(2) ?
    N1 H1n . 0.87(2) ?
    N2 C5 . 1.327(2) ?
    N2 C1 . 1.346(2) ?
    N3 C2 . 1.440(2) ?
    C1 C2 . 1.426(2) ?
    C2 C3 . 1.389(2) ?
    C3 C4 . 1.372(2) ?
    C3 H3 . 0.9500 ?
    C4 C5 . 1.389(2) ?
    C4 H4 . 0.9500 ?
    C5 H5 . 0.9500 ?
    C6 C11 . 1.393(2) ?
    C6 C7 . 1.393(2) ?
    C7 C8 . 1.387(2) ?
    C7 H7 . 0.9500 ?
    C8 C9 . 1.378(2) ?
    C8 H8 . 0.9500 ?
    C9 C10 . 1.386(2) ?
    C10 C11 . 1.376(2) ?
    C10 H10 . 0.9500 ?
    C11 H11 . 0.9500 ?
loop_
    _geom_angle_atom_site_label_1
    _geom_angle_atom_site_label_2
    _geom_angle_atom_site_label_3
    _geom_angle_site_symmetry_1
    _geom_angle_site_symmetry_3
    _geom_angle
    _geom_angle_publ_flag
    C1 N1 C6 . . 131.43(14) ?
    C1 N1 H1n . . 113.1(12) ?
    C6 N1 H1n . . 115.4(12) ?
    C5 N2 C1 . . 118.99(14) ?
    O2 N3 O1 . . 121.71(14) ?
    O2 N3 C2 . . 118.75(13) ?
    O1 N3 C2 . . 119.54(13) ?
    N2 C1 N1 . . 118.36(14) ?
    N2 C1 C2 . . 119.48(14) ?
    N1 C1 C2 . . 122.15(14) ?
    C3 C2 C1 . . 120.01(15) ?
    C3 C2 N3 . . 117.09(14) ?
    C1 C2 N3 . . 122.88(14) ?
    C4 C3 C2 . . 119.25(15) ?
    C4 C3 H3 . . 120.4 ?
    C2 C3 H3 . . 120.4 ?
    C3 C4 C5 . . 117.45(15) ?
    C3 C4 H4 . . 121.3 ?
    C5 C4 H4 . . 121.3 ?
    N2 C5 C4 . . 124.83(15) ?
    N2 C5 H5 . . 117.6 ?
    C4 C5 H5 . . 117.6 ?
    C11 C6 C7 . . 119.45(15) ?
    C11 C6 N1 . . 114.64(14) ?
    C7 C6 N1 . . 125.90(14) ?
    C8 C7 C6 . . 119.47(14) ?
    C8 C7 H7 . . 120.3 ?
    C6 C7 H7 . . 120.3 ?
    C9 C8 C7 . . 120.22(15) ?
    C9 C8 H8 . . 119.9 ?
    C7 C8 H8 . . 119.9 ?
    C8 C9 C10 . . 120.84(15) ?
    C8 C9 Cl1 . . 120.15(13) ?
    C10 C9 Cl1 . . 119.02(12) ?
    C11 C10 C9 . . 119.08(15) ?
    C11 C10 H10 . . 120.5 ?
    C9 C10 H10 . . 120.5 ?
    C10 C11 C6 . . 120.93(15) ?
    C10 C11 H11 . . 119.5 ?
    C6 C11 H11 . . 119.5 ?
loop_
    _geom_torsion_atom_site_label_1
    _geom_torsion_atom_site_label_2
    _geom_torsion_atom_site_label_3
    _geom_torsion_atom_site_label_4
    _geom_torsion_site_symmetry_1
    _geom_torsion_site_symmetry_2
    _geom_torsion_site_symmetry_3
    _geom_torsion_site_symmetry_4
    _geom_torsion
    _geom_torsion_publ_flag
    C5 N2 C1 N1 . . . . -178.05(15) ?
    C5 N2 C1 C2 . . . . 0.7(2) ?
    C6 N1 C1 N2 . . . . -4.5(3) ?
    C6 N1 C1 C2 . . . . 176.74(16) ?
    N2 C1 C2 C3 . . . . -0.7(2) ?
    N1 C1 C2 C3 . . . . 177.97(16) ?
    N2 C1 C2 N3 . . . . 177.63(14) ?
    N1 C1 C2 N3 . . . . -3.7(3) ?
    O2 N3 C2 C3 . . . . 4.2(2) ?
    O1 N3 C2 C3 . . . . -176.53(15) ?
    O2 N3 C2 C1 . . . . -174.27(15) ?
    O1 N3 C2 C1 . . . . 5.0(2) ?
    C1 C2 C3 C4 . . . . 0.3(3) ?
    N3 C2 C3 C4 . . . . -178.19(15) ?
    C2 C3 C4 C5 . . . . 0.2(3) ?
    C1 N2 C5 C4 . . . . -0.2(3) ?
    C3 C4 C5 N2 . . . . -0.2(3) ?
    C1 N1 C6 C11 . . . . 175.03(16) ?
    C1 N1 C6 C7 . . . . -6.0(3) ?
    C11 C6 C7 C8 . . . . 0.9(2) ?
    N1 C6 C7 C8 . . . . -178.01(15) ?
    C6 C7 C8 C9 . . . . -0.5(3) ?
    C7 C8 C9 C10 . . . . -0.3(3) ?
    C7 C8 C9 Cl1 . . . . 179.57(13) ?
    C8 C9 C10 C11 . . . . 0.8(2) ?
    Cl1 C9 C10 C11 . . . . -179.10(13) ?
    C9 C10 C11 C6 . . . . -0.4(3) ?
    C7 C6 C11 C10 . . . . -0.4(2) ?
    N1 C6 C11 C10 . . . . 178.60(15) ?
loop_
    _geom_hbond_atom_site_label_D
    _geom_hbond_atom_site_label_H
    _geom_hbond_atom_site_label_A
    _geom_hbond_site_symmetry_A
    _geom_hbond_distance_DH
    _geom_hbond_distance_HA
    _geom_hbond_distance_DA
    _geom_hbond_angle_DHA
    N1 H1n O1 . 0.87(2) 1.91(2) 2.6280(18) 138.2(17)
    C7 H7 N2 . 0.95 2.31 2.909(2) 120
    C3 H3 O2 5_586 0.95 2.48 3.340(3) 152
