# Supplementary material for: N-(4-Chloro­phen­yl)-3-nitro­pyridin-2-amine
Source: Acta Crystallogr Sect E Struct Rep Online. 2011 Nov 5;67(Pt 12):o3176. doi: 10.1107/S1600536811045570 (PMC3238847; doi:10.1107/S1600536811045570)
Supplement: Supplementary file 2 [file e-67-o3176-Isup2.hkl]

# 
# h,k,l, Fc-squared, Fo-squared, sigma(Fo-squared) and status flag 
# 
data_I
_shelx_title '  C2/c' 
_shelx_refln_list_code          4 
_shelx_F_calc_maximum      328.28 
_exptl_crystal_F_000      1024.00 
_reflns_d_resolution_high  0.7697 
 
loop_ 
 _symmetry_equiv_pos_as_xyz 
 'x, y, z' 
 'x, -y, z+1/2' 
 'x+1/2, y+1/2, z' 
 'x+1/2, -y+1/2, z+1/2' 
 '-x, -y, -z' 
 '-x, y, -z-1/2' 
 '-x+1/2, -y+1/2, -z' 
 '-x+1/2, y+1/2, -z-1/2' 
 
_cell_length_a    30.4724 
_cell_length_b     3.8032 
_cell_length_c    21.2998 
_cell_angle_alpha  90.000 
_cell_angle_beta  123.153 
_cell_angle_gamma  90.000 
 
_shelx_F_squared_multiplier     1.000 
 
loop_ 
 _refln_index_h 
 _refln_index_k 
 _refln_index_l 
 _refln_F_squared_calc 
 _refln_F_squared_meas 
 _refln_F_squared_sigma 
 _refln_observed_status 
   2   0   0      267.82      263.73     11.20 o 
   4   0   0     2276.21     2142.23     56.01 o 
   6   0   0     1709.55     1847.40     69.14 o 
   8   0   0    18441.58    18377.47    479.61 o 
  10   0   0    18315.29    18992.87    395.00 o 
  12   0   0       26.06       20.23     10.44 o 
  14   0   0    11147.44    11007.49    214.71 o 
  16   0   0       26.22        4.97     11.37 o 
  18   0   0     5219.90     4888.39    112.18 o 
  20   0   0      628.49      651.59     36.46 o 
  22   0   0     1689.06     1466.25     74.73 o 
  24   0   0     5661.78     5408.29    167.43 o 
  26   0   0       71.78       19.26     25.66 o 
  28   0   0      256.89      282.22     59.76 o 
  30   0   0      197.27      214.41     59.27 o 
  32   0   0     1584.14     1722.38    125.34 o 
   1   1   0     5165.30     4979.14     86.39 o 
   3   1   0     2280.78     2411.10     38.35 o 
   5   1   0      855.51      987.21     21.14 o 
   7   1   0      794.65      878.85     19.95 o 
   9   1   0      957.38      896.67     20.67 o 
  11   1   0      809.31      841.28     21.12 o 
  13   1   0    12518.20    13393.75    181.09 o 
  15   1   0      440.57      489.54     24.23 o 
  17   1   0      665.42      617.72     29.24 o 
  19   1   0     3089.63     2899.90     64.35 o 
  21   1   0        0.20       -7.19     13.11 o 
  23   1   0       85.04       57.65     20.63 o 
  25   1   0       41.15       39.93     27.43 o 
  27   1   0     1550.96     1542.12     68.82 o 
  29   1   0      509.97      530.78     97.25 o 
  31   1   0     1545.87     1461.05     73.12 o 
   0   2   0      518.49      493.58     28.19 o 
   2   2   0        6.03       -2.92      5.42 o 
   4   2   0     1324.31     1458.54     36.84 o 
   6   2   0        6.45       13.10      6.77 o 
   8   2   0       20.24       15.41      8.08 o 
  10   2   0       68.39       72.96     11.76 o 
  12   2   0      241.02      257.51     17.51 o 
  14   2   0      597.78      607.20     32.56 o 
  16   2   0      885.39      847.55     37.80 o 
  18   2   0      333.78      362.43     29.98 o 
  20   2   0      309.50      322.53     30.40 o 
  22   2   0      422.66      418.95     35.34 o 
  24   2   0      241.17      309.82     39.99 o 
  26   2   0       16.99       -2.94     25.49 o 
  28   2   0      378.12      377.41     37.46 o 
  30   2   0      116.09      101.42     32.52 o 
   1   3   0     1863.60     2005.56     52.12 o 
   3   3   0      205.87      156.67     17.25 o 
   5   3   0      302.66      343.62     27.87 o 
   7   3   0     2222.66     2280.29     49.94 o 
   9   3   0     2611.65     2530.45     98.03 o 
  11   3   0      456.29      450.84     32.37 o 
  13   3   0     6185.23     6119.89    153.16 o 
  15   3   0     1202.25     1266.75     61.68 o 
  17   3   0        3.06       33.91     30.35 o 
  19   3   0     1270.30     1293.58     67.31 o 
  21   3   0        0.07        3.52     25.62 o 
  23   3   0       32.54       32.48     29.99 o 
  25   3   0      862.26      864.38    130.46 o 
   0   4   0    10602.58    10586.70    300.84 o 
   2   4   0      408.24      419.94     52.57 o 
   4   4   0       62.68       89.07     72.84 o 
   6   4   0        0.76      -55.71     53.80 o 
   8   4   0      443.82      495.93     47.40 o 
  10   4   0      106.00      110.54     66.10 o 
  12   4   0      190.77      170.45     43.55 o 
  14   4   0     1128.67     1045.77     71.86 o 
  16   4   0        3.48        5.03     48.24 o 
  18   4   0      600.66      657.92     88.13 o 
 -33   1   1      125.83      140.50     38.21 o 
 -31   1   1      505.96      712.99     59.65 o 
 -29   1   1      676.13      675.59     67.06 o 
 -27   1   1     1956.47     1869.64     75.02 o 
 -25   1   1     1002.70      972.25     52.80 o 
 -23   1   1        0.72        0.05     16.08 o 
 -21   1   1      305.08      298.01     27.29 o 
 -19   1   1     3526.43     3467.27     71.11 o 
 -17   1   1     1887.01     1969.94     47.53 o 
 -15   1   1       28.64        4.45      9.83 o 
 -13   1   1     1154.17     1091.00     30.55 o 
 -11   1   1     2107.71     2166.38     43.58 o 
  -9   1   1     2366.92     2081.52     46.38 o 
  -7   1   1      253.72      228.12     11.66 o 
  -5   1   1   107765.81   110142.13   1392.26 o 
  -3   1   1     2138.40     2147.57     35.00 o 
  -1   1   1      943.81      877.20     34.15 o 
   1   1   1     7355.32     7374.75    107.46 o 
   3   1   1     3080.42     3126.68     47.65 o 
   5   1   1     8133.37     8057.32    109.47 o 
   7   1   1      394.74      397.44     14.69 o 
   9   1   1    10422.10    10366.18    140.83 o 
  11   1   1     1682.28     1520.40     31.64 o 
  13   1   1    12904.06    13074.07    178.30 o 
  15   1   1      434.07      496.57     20.30 o 
  17   1   1        6.14       33.38     12.92 o 
  19   1   1     3005.98     2970.87     66.70 o 
  21   1   1        1.05        4.65     14.47 o 
  23   1   1     1088.84     1025.05     48.28 o 
  25   1   1      722.89      763.90     45.97 o 
  27   1   1      804.17      832.16     61.49 o 
  29   1   1     1973.18     1987.43     81.21 o 
  31   1   1        0.85      -11.30     23.11 o 
 -30   2   1       27.99       24.60     24.54 o 
 -28   2   1      295.31      336.01     41.45 o 
 -26   2   1     1239.52     1236.92     54.23 o 
 -24   2   1        7.32       -8.60     16.60 o 
 -22   2   1      302.04      283.56     29.64 o 
 -20   2   1       15.97        9.58     23.42 o 
 -18   2   1    30520.04    30984.06    499.90 o 
 -16   2   1      372.71      429.87     37.63 o 
 -14   2   1     1530.15     1591.15     48.71 o 
 -12   2   1      284.99      244.84     16.67 o 
 -10   2   1     1078.07      990.85     30.68 o 
  -8   2   1     1592.96     1672.15     39.80 o 
  -6   2   1     1781.39     1952.84     39.04 o 
  -4   2   1    14904.32    15698.62    211.19 o 
  -2   2   1      955.01      832.22     30.33 o 
   0   2   1     3901.70     3859.23     62.73 o 
   2   2   1     1338.49     1263.17     38.73 o 
   4   2   1      758.56      628.89     22.02 o 
   6   2   1     2735.02     2813.50     56.92 o 
   8   2   1      706.87      696.24     25.30 o 
  10   2   1      773.63      762.21     30.04 o 
  12   2   1        2.27        6.08      9.96 o 
  14   2   1     3844.78     3828.67     86.02 o 
  16   2   1     1541.71     1549.02     51.73 o 
  18   2   1      428.89      439.11     33.42 o 
  20   2   1     2696.52     2794.47     76.99 o 
  22   2   1     2530.47     2630.27     76.80 o 
  24   2   1      704.92      719.99     47.54 o 
  26   2   1      653.78      660.03     47.26 o 
  28   2   1       13.85       28.94     21.30 o 
 -27   3   1       55.61       29.00     30.71 o 
 -25   3   1        5.49      -23.78     34.50 o 
 -23   3   1       12.14       -2.90     24.56 o 
 -21   3   1        0.02      -29.27     42.00 o 
 -19   3   1      185.93      138.45     54.79 o 
 -17   3   1      138.02      169.71     25.75 o 
 -15   3   1      343.87      356.86     39.23 o 
 -13   3   1        8.18       18.07     16.62 o 
 -11   3   1      673.76      701.16     39.13 o 
  -9   3   1       16.41       32.77     14.12 o 
  -7   3   1      255.49      249.55     19.17 o 
  -5   3   1     3827.78     4062.28     72.71 o 
  -3   3   1        0.47       -1.56      9.64 o 
  -1   3   1      205.62      210.37     18.43 o 
   1   3   1      174.49      192.71     17.00 o 
   3   3   1       55.83       45.54     13.00 o 
   5   3   1      331.27      313.33     20.70 o 
   7   3   1      200.74      217.09     20.14 o 
   9   3   1      409.11      399.32     26.43 o 
  11   3   1      211.85      259.78     27.10 o 
  13   3   1     7001.55     7036.63    171.51 o 
  15   3   1      460.12      460.97     52.64 o 
  17   3   1      102.99      101.79     33.61 o 
  19   3   1        1.37       39.46     26.04 o 
  21   3   1       55.24       52.86     30.36 o 
  23   3   1     1467.92     1539.42     78.68 o 
  25   3   1       45.01       53.50     30.75 o 
 -20   4   1      182.13      132.23     39.38 o 
 -18   4   1      150.41      158.84     37.44 o 
 -16   4   1        5.26        1.17     41.57 o 
 -14   4   1     2649.89     2328.37     90.34 o 
 -12   4   1     1389.39     1407.46     72.66 o 
 -10   4   1       97.87       21.84     93.73 o 
  -8   4   1      408.35      380.71     75.49 o 
  -6   4   1       69.01        7.22     65.14 o 
  -4   4   1      677.22      672.23     65.89 o 
  -2   4   1     1195.20     1265.38     65.78 o 
   0   4   1      227.50      243.58     33.61 o 
   2   4   1       96.82       58.72     27.24 o 
   4   4   1      400.24      425.74     36.35 o 
   6   4   1      403.28      397.80     48.26 o 
   8   4   1     1284.22     1224.75     64.23 o 
  10   4   1      802.35      737.15     71.65 o 
  12   4   1      473.97      472.42     50.68 o 
  14   4   1      331.13      344.64     45.15 o 
  16   4   1      758.57      625.66     58.68 o 
  18   4   1      193.24      160.38     63.95 o 
 -34   0   2      113.70       82.65     49.30 o 
 -32   0   2     2041.41     1922.03    130.39 o 
 -30   0   2        9.75       29.69     31.98 o 
 -28   0   2      253.12      223.71     55.04 o 
 -26   0   2       87.46       33.28     25.85 o 
 -24   0   2     7818.93     7568.86    212.58 o 
 -22   0   2     8841.77     8512.55    325.11 o 
 -20   0   2     5187.17     5054.58    115.43 o 
 -18   0   2     4177.12     4261.45     98.64 o 
 -16   0   2     1283.19     1215.29     40.99 o 
 -14   0   2      722.38      560.86     40.94 o 
 -12   0   2      817.23      823.34     48.54 o 
 -10   0   2     9808.23     9314.15    176.13 o 
  -8   0   2     4658.37     4493.38     89.02 o 
  -6   0   2     5556.12     5138.28     98.02 o 
  -4   0   2     4980.62     4733.91    143.69 o 
  -2   0   2      548.19      439.15     36.00 o 
   0   0   2      568.82      505.81     22.18 o 
   2   0   2    71700.13    67422.84   1501.76 o 
   4   0   2    22923.81    23688.48    747.21 o 
   6   0   2    10814.68    10139.61    236.84 o 
   8   0   2    48237.43    49284.57   1088.84 o 
  10   0   2     1374.02     1426.79    153.23 o 
  12   0   2     6124.03     7423.18    156.56 o 
  14   0   2      188.57      196.04     27.36 o 
  16   0   2       16.75        5.57     13.03 o 
  18   0   2     1838.52     1861.00     61.03 o 
  20   0   2     1167.77     1317.67     52.26 o 
  22   0   2     4786.38     4370.36    143.78 o 
  24   0   2     4340.89     3924.10    138.22 o 
  26   0   2     1327.36     1344.66     88.34 o 
  28   0   2       70.31       22.04     34.08 o 
  30   0   2      255.01      335.01     68.65 o 
 -33   1   2       61.24       78.87     32.17 o 
 -31   1   2      294.33      343.43     43.29 o 
 -29   1   2     1881.54     1891.52     77.33 o 
 -27   1   2      435.77      401.23     42.67 o 
 -25   1   2       85.33       47.04     35.13 o 
 -23   1   2     9149.90     8991.60    168.49 o 
 -21   1   2       31.24       49.45     16.38 o 
 -19   1   2      397.91      472.45     25.65 o 
 -17   1   2       57.40       36.19     15.79 o 
 -15   1   2     1820.40     1888.69     48.36 o 
 -13   1   2     6567.50     6765.08    121.17 o 
 -11   1   2       15.15       24.71      9.45 o 
  -9   1   2     5594.05     5779.58    101.61 o 
  -7   1   2     1688.87     1621.39     31.91 o 
  -5   1   2    95294.83    96546.70   1223.39 o 
  -3   1   2     4141.41     4164.72     77.21 o 
  -1   1   2    32986.50    33480.99    457.64 o 
   1   1   2        4.79       10.62      7.47 o 
   3   1   2     2351.81     2434.63     39.61 o 
   5   1   2     1609.39     1607.40     30.06 o 
   7   1   2     1310.66     1283.81     27.25 o 
   9   1   2     1173.62     1110.41     49.84 o 
  11   1   2       90.23       57.53      9.66 o 
  13   1   2       16.22       43.58      9.65 o 
  15   1   2     4526.67     4732.62     77.56 o 
  17   1   2      295.04      317.36     23.40 o 
  19   1   2      880.85      861.31     36.48 o 
  21   1   2      451.44      471.21     34.54 o 
  23   1   2       61.66       68.51     19.84 o 
  25   1   2       31.12       43.01     24.33 o 
  27   1   2       81.66      121.58     37.44 o 
  29   1   2      188.05      245.30     40.01 o 
 -30   2   2      681.84      755.24    112.50 o 
 -28   2   2       77.55       75.26     23.33 o 
 -26   2   2      445.81      488.05     40.32 o 
 -24   2   2       55.12       30.29     25.59 o 
 -22   2   2      308.87      310.41     30.64 o 
 -20   2   2      530.76      569.01     37.14 o 
 -18   2   2     1101.72     1096.97     58.71 o 
 -16   2   2       16.27       24.86     13.49 o 
 -14   2   2      402.16      438.50     27.92 o 
 -12   2   2        0.99        5.57      9.11 o 
 -10   2   2     1330.53     1414.92     40.14 o 
  -8   2   2      625.66      658.84     22.38 o 
  -6   2   2      603.06      633.17     22.07 o 
  -4   2   2     1634.21     1636.35     64.17 o 
  -2   2   2      698.85      682.57     23.64 o 
   0   2   2        4.46        2.19      7.47 o 
   2   2   2     2518.48     2551.64     46.35 o 
   4   2   2      489.25      509.73     20.46 o 
   6   2   2        0.70       -3.44     10.60 o 
   8   2   2      305.62      325.98     19.85 o 
  10   2   2      156.11      148.01     13.38 o 
  12   2   2      397.89      364.84     20.43 o 
  14   2   2      813.13      797.95     36.37 o 
  16   2   2       33.47       26.07     14.96 o 
  18   2   2      144.69      182.56     24.01 o 
  20   2   2      335.33      369.60     32.92 o 
  22   2   2       25.03       20.65     17.55 o 
  24   2   2      210.60      203.28     29.63 o 
  26   2   2      242.41      260.74     42.05 o 
  28   2   2      543.30      777.59    168.58 o 
 -27   3   2      116.92       93.85     41.20 o 
 -25   3   2       71.75       29.58     29.68 o 
 -23   3   2     3725.57     3854.45    219.80 o 
 -21   3   2       52.90       43.77     23.98 o 
 -19   3   2     1608.17     1628.42     58.35 o 
 -17   3   2       53.48       37.49     24.61 o 
 -15   3   2       65.62       63.96     23.83 o 
 -13   3   2     2606.12     2823.54     74.13 o 
 -11   3   2       20.21       21.02     17.10 o 
  -9   3   2     4964.06     5069.38     93.78 o 
  -7   3   2     2475.46     2601.60     53.87 o 
  -5   3   2     7167.23     7610.18    132.16 o 
  -3   3   2       12.51       17.61     11.67 o 
  -1   3   2        1.62        0.17     11.30 o 
   1   3   2      700.25      774.04     39.25 o 
   3   3   2      128.53      160.37     18.00 o 
   5   3   2       25.79       42.26     13.36 o 
   7   3   2      665.02      693.21     34.36 o 
   9   3   2     3110.86     3245.78     98.27 o 
  11   3   2     4051.74     4134.16    117.64 o 
  13   3   2      133.61      182.44     31.20 o 
  15   3   2     5163.15     5249.22    143.36 o 
  17   3   2     1856.12     1768.87     77.57 o 
  19   3   2      162.83      130.05     48.13 o 
  21   3   2      607.54      625.06    125.20 o 
  23   3   2        2.03      -44.59     40.62 o 
 -20   4   2     1083.49     1105.38     71.42 o 
 -18   4   2      344.79      308.45     49.07 o 
 -16   4   2      318.62      218.27    140.67 o 
 -14   4   2       23.22        4.48     98.05 o 
 -12   4   2      807.99      832.97    125.23 o 
 -10   4   2      349.23      350.05     71.51 o 
  -8   4   2      124.71       96.89     43.69 o 
  -6   4   2       96.79       38.47     28.85 o 
  -4   4   2      117.63       74.91     30.34 o 
  -2   4   2      230.72      240.61     28.75 o 
   0   4   2      259.90      252.38     36.83 o 
   2   4   2     1947.33     1862.33     65.49 o 
   4   4   2     1846.71     1826.28     65.11 o 
   6   4   2       97.17      111.17     31.25 o 
   8   4   2     1418.79     1469.76     96.89 o 
  10   4   2       78.22       53.56     28.77 o 
  12   4   2       15.36       -5.88     50.50 o 
  14   4   2      942.85      921.08     68.41 o 
  16   4   2        0.16      -28.32     42.75 o 
 -33   1   3        1.25      -20.32     25.25 o 
 -31   1   3     1207.64     1216.89     64.26 o 
 -29   1   3      687.67      675.91     53.90 o 
 -27   1   3     2314.94     2155.67     79.00 o 
 -25   1   3     1606.61     1524.90     63.16 o 
 -23   1   3    11082.94    10818.39    195.08 o 
 -21   1   3        5.22       14.36     14.70 o 
 -19   1   3      166.90      206.98     17.81 o 
 -17   1   3       11.37       28.40     10.13 o 
 -15   1   3      262.43      220.64     18.31 o 
 -13   1   3      667.40      678.62     33.21 o 
 -11   1   3       47.64       35.77      9.95 o 
  -9   1   3    11035.54    11679.79    167.77 o 
  -7   1   3     5128.38     4639.44    110.87 o 
  -5   1   3    13978.14    14163.32    230.96 o 
  -3   1   3    58042.76    58138.07    790.66 o 
  -1   1   3     7707.10     7587.14    147.90 o 
   1   1   3     5389.53     5287.76     75.11 o 
   3   1   3       18.92       16.27      6.20 o 
   5   1   3     1630.66     1563.50     30.46 o 
   7   1   3    10869.23    11128.92    151.35 o 
   9   1   3      651.74      655.94     24.45 o 
  11   1   3     3083.90     3021.87     59.56 o 
  13   1   3       16.68       12.35      9.50 o 
  15   1   3     3814.41     4138.51     71.24 o 
  17   1   3     2299.78     2246.05     56.16 o 
  19   1   3      950.50      844.88     36.71 o 
  21   1   3      474.02      434.26     33.92 o 
  23   1   3       98.17       60.67     25.58 o 
  25   1   3        0.84      -21.89     20.15 o 
  27   1   3       69.38       99.25     32.21 o 
  29   1   3      867.73     1122.77     73.70 o 
 -32   2   3      221.38      161.67     74.09 o 
 -30   2   3      165.95      163.55     47.88 o 
 -28   2   3     1656.17     1636.74     62.49 o 
 -26   2   3       60.72       50.21     21.04 o 
 -24   2   3      203.36      197.75     38.08 o 
 -22   2   3        5.88      -20.18     17.59 o 
 -20   2   3        2.43        3.21     13.64 o 
 -18   2   3     2550.90     2492.67     66.65 o 
 -16   2   3     7414.97     7690.95    144.75 o 
 -14   2   3     3802.59     3696.22     81.03 o 
 -12   2   3     1237.59     1285.82     34.22 o 
 -10   2   3    37383.50    40188.96    558.84 o 
  -8   2   3      614.19      680.45     22.62 o 
  -6   2   3    15173.20    15891.04    213.64 o 
  -4   2   3     1812.67     1804.45     37.13 o 
  -2   2   3      155.31      193.04     12.92 o 
   0   2   3     3563.81     3465.78     58.02 o 
   2   2   3     1367.18     1379.86     34.49 o 
   4   2   3     7164.72     7192.28    114.37 o 
   6   2   3     4326.15     4271.84     69.90 o 
   8   2   3     1581.16     1563.45     36.18 o 
  10   2   3      492.24      470.86     21.15 o 
  12   2   3        1.98        9.17     10.96 o 
  14   2   3     1944.20     1896.34     56.90 o 
  16   2   3     2126.80     2043.91     61.09 o 
  18   2   3     2865.93     2789.68     75.92 o 
  20   2   3     1174.16     1202.48     50.35 o 
  22   2   3        4.40      -16.27     16.41 o 
  24   2   3     1189.75     1305.07     78.64 o 
  26   2   3       44.06       54.08     29.29 o 
 -27   3   3      208.36      191.03     46.07 o 
 -25   3   3        3.19       21.13     21.41 o 
 -23   3   3      826.73      832.84     70.67 o 
 -21   3   3      106.99      112.72     24.37 o 
 -19   3   3     1805.83     1689.57     59.62 o 
 -17   3   3      144.52      160.15     29.72 o 
 -15   3   3      117.98      124.18     24.20 o 
 -13   3   3      600.80      584.56     37.40 o 
 -11   3   3       49.27       58.13     17.92 o 
  -9   3   3      224.31      238.98     24.48 o 
  -7   3   3       89.57       85.51     14.36 o 
  -5   3   3       39.54       71.26     14.01 o 
  -3   3   3     1864.03     1858.10     46.75 o 
  -1   3   3      285.08      274.31     19.00 o 
   1   3   3      121.51      131.40     16.00 o 
   3   3   3       25.31       25.89     11.57 o 
   5   3   3       38.13       22.85     17.20 o 
   7   3   3      685.31      715.08     57.73 o 
   9   3   3      903.28      968.23     72.58 o 
  11   3   3      398.62      372.55     41.69 o 
  13   3   3      512.10      534.23     51.98 o 
  15   3   3       76.62       95.79     28.59 o 
  17   3   3     1349.86     1345.50     69.48 o 
  19   3   3      780.21      767.26     61.37 o 
  21   3   3      383.94      455.83     51.73 o 
  23   3   3      338.42      294.70     64.96 o 
 -20   4   3      154.54       -9.89     93.35 o 
 -18   4   3       15.66      -52.32     34.88 o 
 -16   4   3        2.78      -53.55    114.17 o 
 -14   4   3      474.82      490.98     71.11 o 
 -12   4   3      853.12      864.56     84.35 o 
 -10   4   3       68.07       52.99     47.80 o 
  -8   4   3      158.02       94.66     41.96 o 
  -6   4   3        5.86      -19.93     18.65 o 
  -4   4   3      143.14      125.00     24.86 o 
  -2   4   3      391.26      423.66     36.26 o 
   0   4   3      168.44      154.91     25.60 o 
   2   4   3      318.78      293.56     32.94 o 
   4   4   3      700.72      595.37     53.00 o 
   6   4   3      528.64      567.15     50.36 o 
   8   4   3     1380.04     1421.39     97.90 o 
  10   4   3     2829.93     2661.29     98.69 o 
  12   4   3     2555.84     2350.95    111.33 o 
  14   4   3       59.92       -3.18     42.20 o 
  16   4   3      429.01      417.21     51.01 o 
 -34   0   4     1317.69     1240.72    124.88 o 
 -32   0   4      894.18      956.35    105.07 o 
 -28   0   4    14909.14    14560.76    491.74 o 
 -26   0   4       71.39       82.83     31.00 o 
 -24   0   4     2468.33     2524.67    101.09 o 
 -22   0   4       85.32       53.69     17.05 o 
 -20   0   4        4.17        7.02     12.25 o 
 -18   0   4     3160.18     3280.12     78.72 o 
 -16   0   4     1328.59     1239.94     45.00 o 
 -14   0   4    14489.91    14914.10    278.91 o 
 -12   0   4    14049.81    13031.56    243.75 o 
 -10   0   4      413.42      420.47     19.98 o 
  -8   0   4     6786.97     6534.34    155.02 o 
  -6   0   4    19452.85    19145.55    478.51 o 
  -4   0   4    20958.03    21389.64    485.34 o 
  -2   0   4       38.48       48.97      8.67 o 
   0   0   4     4494.29     4035.98    138.93 o 
   2   0   4    39837.96    39015.32   1433.51 o 
   4   0   4      340.50      374.65     21.69 o 
   6   0   4    13368.78    12667.59    330.17 o 
   8   0   4     2028.35     2500.04     63.16 o 
  10   0   4    36906.20    39515.49    718.93 o 
  12   0   4      677.98      789.38     87.84 o 
  14   0   4       34.17       17.36     12.13 o 
  16   0   4      955.88      965.49     44.60 o 
  18   0   4        2.96       -0.66     16.02 o 
  20   0   4      595.54      751.47     70.90 o 
  22   0   4      544.92      683.13     62.97 o 
  24   0   4     1534.26     1427.43     81.06 o 
  26   0   4     2141.07     1890.85     96.34 o 
  28   0   4      626.48      638.39     90.01 o 
 -35   1   4        2.63       -0.68     25.09 o 
 -33   1   4        0.69      -11.39     22.45 o 
 -31   1   4      917.70      995.49     65.55 o 
 -29   1   4      319.60      347.13     41.08 o 
 -27   1   4     1605.06     1477.66     93.59 o 
 -25   1   4     1818.10     1721.37     66.71 o 
 -23   1   4      223.64      222.59     23.57 o 
 -21   1   4     4980.37     4998.70    102.52 o 
 -19   1   4      412.48      387.17     21.62 o 
 -17   1   4     1474.58     1397.16     41.55 o 
 -15   1   4     1476.13     1748.00     45.38 o 
 -13   1   4      297.11      322.14     20.03 o 
 -11   1   4     4408.76     4374.65     82.14 o 
  -9   1   4      178.21      161.80     10.28 o 
  -7   1   4     3431.88     3525.51     66.72 o 
  -5   1   4     3706.67     3615.79     73.55 o 
  -3   1   4    16597.69    16404.55    249.58 o 
  -1   1   4     4068.43     3941.38     92.67 o 
   1   1   4     3535.38     3215.35     49.91 o 
   3   1   4     6429.56     6509.68     92.23 o 
   5   1   4     4548.88     4764.61     71.83 o 
   7   1   4     5532.67     5956.12     88.09 o 
   9   1   4      100.11      169.26     13.38 o 
  11   1   4      149.93      120.21     12.72 o 
  13   1   4     2586.01     2570.80     50.78 o 
  15   1   4      763.64      813.70     30.32 o 
  17   1   4      290.35      268.62     24.05 o 
  19   1   4      836.29      856.77     37.69 o 
  21   1   4      128.68      168.72     27.97 o 
  23   1   4      240.69      221.92     28.33 o 
  25   1   4      271.26      263.72     37.75 o 
  27   1   4      251.17      284.64     40.60 o 
 -32   2   4        1.28      -11.08     42.14 o 
 -30   2   4      676.76      643.48     69.82 o 
 -28   2   4      663.09      751.98     48.53 o 
 -26   2   4        2.18        4.07     16.32 o 
 -24   2   4      253.57      297.84     29.91 o 
 -22   2   4      145.40      149.64     23.01 o 
 -20   2   4      386.88      342.46     28.29 o 
 -18   2   4      851.10      931.46     39.39 o 
 -16   2   4       59.38       93.61     16.48 o 
 -14   2   4      729.13      740.00     25.92 o 
 -12   2   4     1887.76     1938.81     66.73 o 
 -10   2   4     2187.64     2346.13     55.48 o 
  -8   2   4      862.50      823.85     25.01 o 
  -6   2   4     4525.30     4778.33     74.84 o 
  -4   2   4      292.21      285.51     15.12 o 
  -2   2   4     1313.75     1366.11     31.41 o 
   0   2   4        0.42        8.93      8.49 o 
   2   2   4     3046.58     3084.64     58.05 o 
   4   2   4     1108.37     1172.01     30.23 o 
   6   2   4     1577.79     1699.13     37.87 o 
   8   2   4        2.60      -10.41      9.77 o 
  10   2   4      115.55       90.74     13.66 o 
  12   2   4      113.58      112.53     16.17 o 
  14   2   4      659.78      709.27     37.01 o 
  16   2   4       24.79       23.62     17.05 o 
  18   2   4        0.15       -1.33     19.20 o 
  20   2   4        0.04      -29.02     20.12 o 
  22   2   4        2.21      -28.84     19.22 o 
  24   2   4       25.87       22.70     31.46 o 
  26   2   4     1788.76     1935.19     87.46 o 
 -29   3   4       40.40      -14.44     27.13 o 
 -27   3   4     1084.28     1200.20     58.38 o 
 -25   3   4     1281.29     1327.58     58.07 o 
 -23   3   4       21.82       -7.55     27.26 o 
 -21   3   4     1665.21     1629.46     59.79 o 
 -19   3   4      287.57      341.73     31.68 o 
 -17   3   4     1618.68     1529.08     65.98 o 
 -15   3   4     1942.76     1947.18     60.25 o 
 -13   3   4      270.36      347.47     29.62 o 
 -11   3   4     5155.96     5155.35    110.40 o 
  -9   3   4      464.67      472.82     29.59 o 
  -7   3   4     2191.96     2141.94     48.00 o 
  -5   3   4     1572.14     1560.11     40.13 o 
  -3   3   4     3925.07     4063.74    114.79 o 
  -1   3   4     2118.35     2121.94     55.87 o 
   1   3   4      373.63      378.41     29.68 o 
   3   3   4       37.44       67.24     16.29 o 
   5   3   4      310.09      325.04     25.74 o 
   7   3   4      225.97      225.07     22.97 o 
   9   3   4       11.44       15.43     21.04 o 
  11   3   4     1085.08     1094.29     59.77 o 
  13   3   4     2646.09     2501.91     90.50 o 
  15   3   4      972.30     1011.13     67.13 o 
  17   3   4     1837.94     1819.70     81.19 o 
  19   3   4     1413.18     1469.41     75.87 o 
  21   3   4       14.66       25.23     28.16 o 
 -20   4   4       46.52      -66.14    152.40 o 
 -18   4   4      697.28      613.38     78.81 o 
 -16   4   4      142.62      126.45     53.87 o 
 -14   4   4     1057.61     1041.46     93.19 o 
 -12   4   4      483.95      615.19     72.79 o 
 -10   4   4      439.75      496.81     57.95 o 
  -8   4   4      199.42      196.18     34.01 o 
  -6   4   4       26.97        0.04     20.40 o 
  -4   4   4      357.93      340.71     33.08 o 
  -2   4   4        3.96       -2.92     19.42 o 
   0   4   4       36.57      -10.09     19.17 o 
   2   4   4      879.22      902.43     77.13 o 
   4   4   4      882.16      941.47     62.90 o 
   6   4   4     1770.94     1780.84     79.33 o 
   8   4   4       14.89      -10.72     40.04 o 
  10   4   4      902.96      949.17     85.66 o 
  12   4   4      344.13      281.16     42.91 o 
  14   4   4       66.62        4.29     66.90 o 
 -35   1   5      193.80      204.67     40.84 o 
 -33   1   5     2235.25     2370.45     91.97 o 
 -31   1   5        8.50       22.23     42.37 o 
 -29   1   5     1861.15     1955.36    110.57 o 
 -27   1   5      110.01       72.51     23.14 o 
 -25   1   5     1093.11      908.63     73.00 o 
 -23   1   5     4075.92     3930.32     88.40 o 
 -21   1   5     6478.93     6441.18    124.39 o 
 -19   1   5     1383.99     1362.25     49.57 o 
 -17   1   5     1835.00     1743.70     47.07 o 
 -15   1   5      554.42      608.95     26.51 o 
 -13   1   5     1013.90     1210.07     27.73 o 
 -11   1   5    11805.67    12786.27    184.54 o 
  -9   1   5     1508.57     1529.40     58.03 o 
  -7   1   5      121.10      188.87     10.66 o 
  -5   1   5      448.59      495.71     23.88 o 
  -3   1   5     8371.02     8005.87    123.89 o 
  -1   1   5     7798.30     7515.11    121.35 o 
   1   1   5    10065.09     9702.13    131.91 o 
   3   1   5     1028.83     1166.45     35.74 o 
   5   1   5     7101.82     7451.41    106.62 o 
   7   1   5       70.32      120.78     11.81 o 
   9   1   5      779.03      903.28     26.85 o 
  11   1   5     5405.08     5463.01     86.97 o 
  13   1   5      453.30      489.98     23.94 o 
  15   1   5      911.69      922.33     31.24 o 
  17   1   5        1.63        4.06     13.39 o 
  19   1   5     1167.03     1218.26     44.47 o 
  21   1   5     1948.21     1831.03     60.89 o 
  23   1   5      529.23      516.28     43.40 o 
  25   1   5       11.15      -11.09     22.71 o 
  27   1   5      204.73      222.05     39.07 o 
 -32   2   5     2720.39     2609.60     98.56 o 
 -30   2   5     2972.72     2980.07     87.23 o 
 -28   2   5       15.35      -30.95     21.24 o 
 -26   2   5      947.78     1006.07     48.78 o 
 -24   2   5     1072.11     1007.10     44.98 o 
 -22   2   5     1068.98     1028.40     43.54 o 
 -20   2   5      407.60      469.59     33.03 o 
 -18   2   5     2535.87     2785.96     70.37 o 
 -16   2   5     7566.50     7559.92    142.10 o 
 -14   2   5     2544.16     2491.67     78.72 o 
 -12   2   5     8476.92     8923.76    139.47 o 
 -10   2   5      558.50      667.85     25.24 o 
  -8   2   5    44849.71    47091.71    603.36 o 
  -6   2   5     2901.51     3048.98     53.32 o 
  -4   2   5       29.72       59.68     12.19 o 
  -2   2   5     3165.53     3310.22     59.83 o 
   0   2   5       14.54       12.39      8.58 o 
   2   2   5     3378.72     3335.54     57.67 o 
   4   2   5     1040.48     1025.43     34.56 o 
   6   2   5     3766.08     3588.09     62.90 o 
   8   2   5     1933.28     1825.30     41.15 o 
  10   2   5     1257.69     1227.71     34.85 o 
  12   2   5     3982.58     4010.99     81.23 o 
  14   2   5     1589.77     1520.01     55.09 o 
  16   2   5       20.35       40.69     22.90 o 
  18   2   5     3105.25     2949.67     99.21 o 
  20   2   5      805.69      805.57     60.07 o 
  22   2   5      337.92      325.38     43.76 o 
  24   2   5     1120.51     1185.01     87.61 o 
 -29   3   5       43.45       53.75     28.42 o 
 -27   3   5        0.31      -47.06     35.88 o 
 -25   3   5       37.66       28.43     26.51 o 
 -23   3   5      971.02      963.88     49.37 o 
 -21   3   5     1027.32     1099.81     50.60 o 
 -19   3   5        8.02       -8.32     20.88 o 
 -17   3   5      639.03      600.23     39.80 o 
 -15   3   5     2646.80     2501.88     69.29 o 
 -13   3   5      318.58      406.63     39.42 o 
 -11   3   5     5579.82     5625.65    101.67 o 
  -9   3   5       27.35       28.32     13.30 o 
  -7   3   5     1799.59     1786.99     51.09 o 
  -5   3   5      124.66      120.90     19.02 o 
  -3   3   5      475.57      480.44     29.68 o 
  -1   3   5       63.25       84.30     17.72 o 
   1   3   5      241.22      245.50     23.77 o 
   3   3   5      116.75      134.20     19.90 o 
   5   3   5        0.83       16.36     17.56 o 
   7   3   5     1474.80     1478.77     54.44 o 
   9   3   5     2683.63     2639.63     90.38 o 
  11   3   5      390.60      371.06     43.13 o 
  13   3   5      167.46      192.51     35.11 o 
  15   3   5        2.81       -3.36     22.42 o 
  17   3   5      616.09      577.98     73.37 o 
  19   3   5      723.09      729.06     62.43 o 
  21   3   5        7.78       18.01     27.42 o 
 -22   4   5       24.16      -24.48     46.71 o 
 -20   4   5       17.67      -92.23     90.68 o 
 -18   4   5      354.82      280.48     59.99 o 
 -16   4   5     2117.88     1842.30    189.81 o 
 -14   4   5        0.33      -20.07     27.01 o 
 -12   4   5      523.78      531.29     50.42 o 
 -10   4   5      352.15      329.43     40.92 o 
  -8   4   5      194.54      171.20     34.00 o 
  -6   4   5       46.00       26.44     24.16 o 
  -4   4   5        1.26       -0.68     21.13 o 
  -2   4   5      146.85      103.02     24.57 o 
   0   4   5       51.36      -11.20     21.84 o 
   2   4   5      191.68      215.12     41.82 o 
   4   4   5       39.22       -3.80     24.71 o 
   6   4   5       47.26       92.61     32.20 o 
   8   4   5     2883.07     2785.87    113.63 o 
  10   4   5       72.58        6.54     27.33 o 
  12   4   5       56.39       43.24     32.29 o 
  14   4   5       68.55        7.91     43.52 o 
 -36   0   6      891.38     1087.52    121.34 o 
 -34   0   6     3166.80     3196.66    172.70 o 
 -32   0   6     1065.12     1169.04     96.54 o 
 -30   0   6     5312.83     5176.21    221.61 o 
 -28   0   6        1.78       49.29     32.27 o 
 -26   0   6    18245.65    17431.94    428.84 o 
 -24   0   6      531.39      518.66     48.01 o 
 -22   0   6      451.92      460.61     48.92 o 
 -20   0   6      470.01      404.98     26.65 o 
 -18   0   6     1208.41     1247.01     41.15 o 
 -16   0   6    23850.74    25168.97    460.55 o 
 -14   0   6      333.29      409.07     22.71 o 
 -12   0   6     3239.47     3206.61     71.18 o 
 -10   0   6    12377.68    12371.70    251.36 o 
  -8   0   6     4212.02     4296.87     88.68 o 
  -6   0   6     6552.60     6275.54    122.51 o 
  -4   0   6     6642.17     6199.99    145.53 o 
  -2   0   6      270.68      217.80     19.39 o 
   0   0   6    10263.80     9480.40    182.68 o 
   2   0   6     3923.74     3949.03    157.45 o 
   4   0   6      563.28      360.51     24.37 o 
   6   0   6     4568.92     4644.19    139.18 o 
   8   0   6     8945.23     9200.32    220.85 o 
  10   0   6     2063.17     1806.73     56.91 o 
  12   0   6       41.07       20.87     16.01 o 
  14   0   6     1726.11     1743.58     61.35 o 
  16   0   6      820.69      936.02    123.90 o 
  18   0   6      255.06      290.84     38.43 o 
  20   0   6     1815.09     1786.43     87.46 o 
  22   0   6      574.26      485.75     67.41 o 
  24   0   6      625.10      698.63     68.48 o 
 -35   1   6        0.73       -5.46     53.00 o 
 -33   1   6      243.26      140.97     63.74 o 
 -31   1   6       62.97       80.92     27.06 o 
 -29   1   6     2106.19     2007.66     76.90 o 
 -27   1   6       12.88      -30.38     20.25 o 
 -25   1   6      171.07      164.12     25.56 o 
 -23   1   6      690.65      729.48     34.72 o 
 -21   1   6     2205.15     2075.62     56.39 o 
 -19   1   6     3249.12     3358.67     74.13 o 
 -17   1   6     4302.26     4154.75     83.89 o 
 -15   1   6     2519.57     2690.16     49.72 o 
 -13   1   6    14838.31    16398.77    234.20 o 
 -11   1   6      290.47      296.94     14.95 o 
  -9   1   6      743.31      778.42     19.61 o 
  -7   1   6     3455.80     3386.73     76.48 o 
  -5   1   6      802.41      778.65     23.44 o 
  -3   1   6    10972.83    10669.73    162.41 o 
  -1   1   6       39.38       30.53      9.72 o 
   1   1   6     7488.51     7362.64    103.88 o 
   3   1   6      105.74       90.57      9.73 o 
   5   1   6     9355.97     9970.19    139.50 o 
   7   1   6       35.87       47.66     11.03 o 
   9   1   6        0.11       -4.87      9.39 o 
  11   1   6      535.67      560.83     25.05 o 
  13   1   6      872.95      857.61     30.11 o 
  15   1   6     1695.39     1737.78     43.96 o 
  17   1   6      936.28      913.18     38.00 o 
  19   1   6      591.47      593.62     47.95 o 
  21   1   6      123.60      122.21     26.22 o 
  23   1   6      332.28      296.15     39.64 o 
  25   1   6      113.01      153.02     41.77 o 
 -34   2   6      479.71      411.38     84.80 o 
 -32   2   6      152.84      107.20     80.03 o 
 -30   2   6        0.17      -34.25     30.04 o 
 -28   2   6       50.25       10.77     32.77 o 
 -26   2   6      261.02      274.35     48.09 o 
 -24   2   6       10.69        9.44     15.96 o 
 -22   2   6      992.15      998.52     42.99 o 
 -20   2   6       25.55       25.07     14.95 o 
 -18   2   6       51.13       70.51     23.36 o 
 -16   2   6      714.30      759.72     40.81 o 
 -14   2   6       33.11       45.70     10.32 o 
 -12   2   6      219.30      245.52     18.65 o 
 -10   2   6     1431.76     1522.37     33.85 o 
  -8   2   6       85.19      134.85     17.69 o 
  -6   2   6      949.44      970.10     35.72 o 
  -4   2   6      338.50      309.40     16.86 o 
  -2   2   6      472.13      500.82     18.51 o 
   0   2   6     1326.84     1499.01     33.65 o 
   2   2   6     6667.31     7100.74    105.71 o 
   4   2   6     7414.98     7896.82    133.77 o 
   6   2   6     2787.20     2930.37     55.24 o 
   8   2   6      484.06      499.77     22.89 o 
  10   2   6        2.12       15.19     13.70 o 
  12   2   6     1145.60     1283.71     62.12 o 
  14   2   6        0.63        3.94     20.15 o 
  16   2   6        9.37       14.55     21.27 o 
  18   2   6       43.43       66.03     28.48 o 
  20   2   6       53.69       28.54     29.35 o 
  22   2   6      737.54      763.09     62.18 o 
  24   2   6       26.25       58.41     31.04 o 
 -29   3   6      415.91      400.25     70.03 o 
 -27   3   6       10.50      -29.52     39.73 o 
 -25   3   6      352.88      344.36     35.78 o 
 -23   3   6      584.56      622.34     43.04 o 
 -21   3   6     1652.22     1646.49     70.82 o 
 -19   3   6     1306.96     1322.96     61.29 o 
 -17   3   6     2470.20     2667.15     73.35 o 
 -15   3   6      209.35      213.08     32.12 o 
 -13   3   6     4507.44     4795.67    103.72 o 
 -11   3   6     1359.27     1335.47     53.62 o 
  -9   3   6      304.37      299.54     30.10 o 
  -7   3   6     3894.16     3896.69     82.06 o 
  -5   3   6      740.83      792.77     36.86 o 
  -3   3   6     4992.07     5090.81    110.92 o 
  -1   3   6      627.63      691.03     36.09 o 
   1   3   6     1907.66     1959.46     57.42 o 
   3   3   6     1062.13     1140.20     42.92 o 
   5   3   6       14.55       45.34     19.78 o 
   7   3   6      238.27      246.71     35.51 o 
   9   3   6       33.53       30.29     23.39 o 
  11   3   6       52.47       64.19     28.09 o 
  13   3   6      309.53      307.69     39.68 o 
  15   3   6      150.47      145.95     33.46 o 
  17   3   6     2211.02     2221.61     91.23 o 
  19   3   6     1270.81     1239.32     75.41 o 
 -22   4   6        4.98      -69.85     46.57 o 
 -20   4   6        8.00      -67.11    113.75 o 
 -18   4   6       25.74       48.79     32.45 o 
 -16   4   6     1135.65     1178.81     70.03 o 
 -14   4   6      776.20      797.57     63.80 o 
 -12   4   6      356.28      422.19     46.59 o 
 -10   4   6      295.51      362.95     42.71 o 
  -8   4   6      415.08      445.37     55.28 o 
  -6   4   6      836.33      770.55     47.14 o 
  -4   4   6      320.00      323.98     33.78 o 
  -2   4   6       40.09       36.34     22.40 o 
   0   4   6       97.12       54.34     25.56 o 
   2   4   6      461.14      469.13     40.34 o 
   4   4   6        4.99      -23.94     24.05 o 
   6   4   6      726.35      687.17     57.15 o 
   8   4   6      966.96      862.61     87.49 o 
  10   4   6      796.17      746.20     62.78 o 
  12   4   6        1.14        0.79     28.22 o 
 -35   1   7     1851.42     1913.65     92.89 o 
 -33   1   7      646.07      624.15     73.07 o 
 -31   1   7     3280.16     3141.32    101.41 o 
 -29   1   7        0.03       -8.00     47.61 o 
 -27   1   7      373.97      323.39     42.79 o 
 -25   1   7      278.25      298.17     26.10 o 
 -23   1   7       18.71       21.39     16.43 o 
 -21   1   7    14756.55    14802.31    249.47 o 
 -19   1   7      606.65      582.89     30.28 o 
 -17   1   7     3774.19     3852.65     67.49 o 
 -15   1   7     2086.95     2071.74     42.29 o 
 -13   1   7     6771.47     7290.67    112.64 o 
 -11   1   7        0.16        7.92      5.87 o 
  -9   1   7     2549.75     2907.29     56.16 o 
  -7   1   7     2180.53     2339.69     40.19 o 
  -5   1   7     2440.76     2123.16     68.48 o 
  -3   1   7      122.34      156.47     16.20 o 
  -1   1   7     8527.14     7972.32    187.20 o 
   1   1   7     5478.09     5654.45     93.11 o 
   3   1   7     9594.79     9832.27    148.00 o 
   5   1   7       53.43      104.81     11.68 o 
   7   1   7     1769.28     1715.87     42.71 o 
   9   1   7      339.32      389.48     23.78 o 
  11   1   7      212.89      241.13     18.28 o 
  13   1   7     2788.12     2778.73     59.35 o 
  15   1   7      857.09      777.60     36.36 o 
  17   1   7       61.50       76.65     18.95 o 
  19   1   7      446.98      512.75     34.80 o 
  21   1   7       31.15       58.61     20.53 o 
  23   1   7     1255.06     1281.34     97.76 o 
  25   1   7        0.10      -34.58     28.83 o 
 -34   2   7     2854.63     2879.39    106.09 o 
 -32   2   7        4.44       13.79     59.65 o 
 -30   2   7      670.53      704.36     48.79 o 
 -28   2   7     2668.49     2575.52     76.74 o 
 -26   2   7     1560.83     1520.63     55.97 o 
 -24   2   7      325.87      353.28     31.16 o 
 -22   2   7       49.57       56.31     17.05 o 
 -20   2   7        0.33       -9.96     13.98 o 
 -18   2   7      303.90      296.38     24.83 o 
 -16   2   7     1006.40      972.81     37.07 o 
 -14   2   7        5.94       11.64      8.63 o 
 -12   2   7       51.18       29.71     10.86 o 
 -10   2   7      766.57      723.49     23.45 o 
  -8   2   7    15458.55    15945.03    215.30 o 
  -6   2   7     3881.51     3990.92     65.10 o 
  -4   2   7     4172.72     4155.47     86.59 o 
  -2   2   7       73.11       90.17     14.59 o 
   0   2   7     2595.02     2518.43     74.57 o 
   2   2   7     1789.85     1717.74     46.87 o 
   4   2   7        5.07       -2.90     11.82 o 
   6   2   7     4308.02     4163.99     83.83 o 
   8   2   7      218.29      189.75     21.09 o 
  10   2   7     1931.31     1818.31     51.39 o 
  12   2   7      581.89      536.25     37.46 o 
  14   2   7     4216.61     3999.18    141.41 o 
  16   2   7     1558.19     1492.13     69.09 o 
  18   2   7      522.70      489.61     49.46 o 
  20   2   7      534.65      423.84     48.07 o 
  22   2   7        0.71       -6.03     27.90 o 
 -29   3   7        7.16      -27.66     43.38 o 
 -27   3   7      120.67       65.52     45.08 o 
 -25   3   7        0.61        1.17     18.27 o 
 -23   3   7      176.68      138.05     34.11 o 
 -21   3   7      505.44      606.25     48.96 o 
 -19   3   7     1336.88     1237.68     50.47 o 
 -17   3   7     1366.02     1249.80     61.78 o 
 -15   3   7      603.83      568.60     36.26 o 
 -13   3   7     2786.78     2898.98     92.66 o 
 -11   3   7       27.72       34.55     18.49 o 
  -9   3   7     1134.33     1226.13     47.37 o 
  -7   3   7      497.50      523.77     31.19 o 
  -5   3   7        7.76        5.15     15.48 o 
  -3   3   7     1818.38     1797.10     53.04 o 
  -1   3   7        7.79       40.93     16.87 o 
   1   3   7        9.97       18.72     15.59 o 
   3   3   7      210.58      199.92     26.59 o 
   5   3   7      827.67      840.27     46.24 o 
   7   3   7       75.10       42.53     24.39 o 
   9   3   7        1.42        6.21     21.45 o 
  11   3   7       59.72       49.04     25.94 o 
  13   3   7     1130.18     1101.18     66.33 o 
  15   3   7      515.62      628.02     55.27 o 
  17   3   7     2304.97     2215.30     92.11 o 
  19   3   7       11.54       42.53     29.40 o 
 -22   4   7      323.39      284.97     82.80 o 
 -20   4   7      634.36      463.04     64.11 o 
 -18   4   7      233.08      143.14     39.11 o 
 -16   4   7     2796.36     2514.62     96.43 o 
 -14   4   7     2994.17     2863.16    148.24 o 
 -12   4   7     2990.27     2876.88    127.47 o 
 -10   4   7     1368.04     1347.15     69.79 o 
  -8   4   7      130.01       92.78     25.86 o 
  -6   4   7      374.88      358.83     35.61 o 
  -4   4   7       34.50       35.37     21.87 o 
  -2   4   7      160.59      199.03     29.32 o 
   0   4   7      734.13      738.44     48.97 o 
   2   4   7       73.16       45.97     24.20 o 
   4   4   7     1094.47     1023.42     67.99 o 
   6   4   7       37.26        8.20     28.06 o 
   8   4   7        3.87      -22.92     25.23 o 
  10   4   7      176.27      136.98     35.07 o 
  12   4   7      412.98      402.37     71.76 o 
 -36   0   8     1216.94     1283.87    128.15 o 
 -34   0   8      293.47      232.66     58.55 o 
 -32   0   8       26.49       27.43     28.45 o 
 -30   0   8        4.40       19.11     28.61 o 
 -28   0   8       45.26       59.62     33.39 o 
 -26   0   8    15943.05    15282.42    378.00 o 
 -24   0   8    10594.64    10678.25    216.13 o 
 -22   0   8     4826.21     4731.52    108.26 o 
 -20   0   8     2124.07     2315.22     62.81 o 
 -18   0   8    13550.00    14782.74    513.06 o 
 -16   0   8      600.69      604.46     28.42 o 
 -14   0   8    13227.60    14468.55    443.34 o 
 -12   0   8    22587.80    24809.87    454.96 o 
 -10   0   8      264.08      170.84     16.70 o 
  -8   0   8     5014.29     5173.45    107.22 o 
  -6   0   8     6960.71     6439.40    143.61 o 
  -4   0   8    18811.66    17826.09    837.70 o 
  -2   0   8     9989.09     9564.07    388.88 o 
   0   0   8      229.48      248.16     20.54 o 
   2   0   8      104.18      159.05     18.36 o 
   4   0   8      375.42      494.11     30.21 o 
   6   0   8     2296.46     2127.22     62.28 o 
   8   0   8    11786.79    11142.51    225.39 o 
  10   0   8     3724.18     3625.75     94.46 o 
  12   0   8     1288.62     1212.53     52.05 o 
  14   0   8       92.58      102.11     23.48 o 
  16   0   8       49.56       43.40     20.30 o 
  18   0   8     1148.49     1054.47    106.52 o 
  20   0   8      142.62      156.77     39.03 o 
  22   0   8      205.10      205.25     50.66 o 
  24   0   8      163.25      114.63     44.71 o 
 -37   1   8      302.72      289.15     46.97 o 
 -35   1   8      851.95      929.70     76.19 o 
 -33   1   8      145.13      133.04     44.91 o 
 -31   1   8     1172.41     1243.32     61.73 o 
 -29   1   8       13.61       18.33     39.09 o 
 -27   1   8     1705.80     1618.77     64.13 o 
 -25   1   8      184.68      178.30     22.26 o 
 -23   1   8       57.46       52.08     15.09 o 
 -21   1   8      470.62      527.78     31.46 o 
 -19   1   8       12.04       21.64      8.06 o 
 -17   1   8        2.20        1.88      7.38 o 
 -15   1   8     2012.78     2064.61     43.84 o 
 -13   1   8     1427.00     1490.76     39.45 o 
 -11   1   8     3346.39     3720.40     62.61 o 
  -9   1   8      668.22      708.99     25.91 o 
  -7   1   8       15.72       20.77      7.68 o 
  -5   1   8     2910.36     2905.17     68.72 o 
  -3   1   8     6537.90     6444.56    138.88 o 
  -1   1   8     3042.68     3755.87     70.50 o 
   1   1   8      166.09      122.54     11.05 o 
   3   1   8     2000.90     2012.92     40.84 o 
   5   1   8     3072.46     2973.91     54.31 o 
   7   1   8      370.97      374.32     20.69 o 
   9   1   8     2078.25     1970.86     68.21 o 
  11   1   8     1106.21     1014.36     63.19 o 
  13   1   8      715.49      760.14     32.69 o 
  15   1   8     3605.43     3521.83     78.21 o 
  17   1   8       33.91       11.67     15.68 o 
  19   1   8      790.55      854.43     44.38 o 
  21   1   8     1397.77     1378.72     56.25 o 
  23   1   8      735.92      758.41     78.60 o 
 -34   2   8       68.67       -9.86     78.38 o 
 -32   2   8      222.57      200.24     31.55 o 
 -30   2   8      240.33      213.95     39.48 o 
 -28   2   8      581.65      609.59     42.00 o 
 -26   2   8      178.87      177.84     30.89 o 
 -24   2   8      126.06      112.24     20.76 o 
 -22   2   8       59.03       45.12     16.24 o 
 -20   2   8     1631.19     1566.04     50.99 o 
 -18   2   8       57.54       57.83     15.50 o 
 -16   2   8        1.49       10.51      8.93 o 
 -14   2   8      691.52      650.82     28.43 o 
 -12   2   8       84.07       65.30     10.73 o 
 -10   2   8      802.08      757.78     26.92 o 
  -8   2   8       64.27       72.84      9.55 o 
  -6   2   8       77.09       59.32     15.34 o 
  -4   2   8       53.15       56.63     13.97 o 
  -2   2   8     3281.88     3395.94     70.32 o 
   0   2   8     1887.48     2103.29     52.59 o 
   2   2   8       19.21       26.30     14.18 o 
   4   2   8     1539.91     1721.40     49.03 o 
   6   2   8       27.83       33.54     15.50 o 
   8   2   8      304.83      292.21     24.62 o 
  10   2   8        3.82        6.49     14.41 o 
  12   2   8     1685.52     1693.52     68.03 o 
  14   2   8      840.16      900.95     59.69 o 
  16   2   8       56.16       51.31     33.66 o 
  18   2   8        3.71       14.90     24.95 o 
  20   2   8        3.77       17.68     26.53 o 
  22   2   8       75.17       44.34     30.36 o 
 -29   3   8      100.15       81.45     33.35 o 
 -27   3   8       13.19      -10.52     49.21 o 
 -25   3   8      711.87      650.93     44.20 o 
 -23   3   8      266.06      255.15     36.02 o 
 -21   3   8        5.29       20.52     18.94 o 
 -19   3   8     2123.84     2217.51     97.12 o 
 -17   3   8     1074.54     1155.44     60.48 o 
 -15   3   8     3112.45     3209.82    100.12 o 
 -13   3   8      262.34      243.83     32.36 o 
 -11   3   8     3081.79     3094.06     79.83 o 
  -9   3   8      592.66      663.64     39.13 o 
  -7   3   8       79.99       91.61     19.14 o 
  -5   3   8      884.04      912.07     43.83 o 
  -3   3   8      125.81      127.41     20.38 o 
  -1   3   8     5018.92     5082.28    102.07 o 
   1   3   8     3708.90     3812.31     93.39 o 
   3   3   8      142.10      131.50     32.28 o 
   5   3   8      914.18      918.06     45.97 o 
   7   3   8       90.45       81.05     27.43 o 
   9   3   8      637.33      596.52     51.55 o 
  11   3   8      139.21      140.70     31.67 o 
  13   3   8       12.64        7.93     24.18 o 
  15   3   8     1090.01     1119.29     73.92 o 
  17   3   8       27.04       21.84     24.83 o 
 -22   4   8     1457.45     1486.05     88.51 o 
 -20   4   8      355.08      339.65     48.04 o 
 -18   4   8      463.30      473.82     51.55 o 
 -16   4   8       28.69        0.36     30.49 o 
 -14   4   8      138.54      104.97     34.93 o 
 -12   4   8     3179.30     3141.19    106.62 o 
 -10   4   8       35.22       24.61     28.52 o 
  -8   4   8      476.67      482.96     39.60 o 
  -6   4   8      675.51      681.26     45.84 o 
  -4   4   8     1570.76     1744.83     75.49 o 
  -2   4   8       22.57       36.35     29.68 o 
   0   4   8      247.23      301.35     34.71 o 
   2   4   8       52.97       39.09     24.58 o 
   4   4   8       51.04       50.54     30.87 o 
   6   4   8      326.69      400.56     48.25 o 
   8   4   8     1074.06     1073.02     74.04 o 
  10   4   8      684.09      799.86     67.01 o 
 -37   1   9      244.53      274.65     44.90 o 
 -35   1   9      110.49      153.57     34.65 o 
 -33   1   9     1187.03     1092.26     59.85 o 
 -31   1   9      614.88      664.17     91.48 o 
 -29   1   9     1682.33     1639.04     67.00 o 
 -27   1   9       25.58       25.88     16.78 o 
 -25   1   9       20.90       14.17     14.07 o 
 -23   1   9      144.85      195.33     21.19 o 
 -21   1   9      106.18      103.93     22.70 o 
 -19   1   9     6300.05     6483.57    106.16 o 
 -17   1   9     3711.10     3702.60     61.03 o 
 -15   1   9     1569.74     1620.94     34.40 o 
 -13   1   9     8958.74     9279.28    212.33 o 
 -11   1   9     1416.83     1476.04     34.43 o 
  -9   1   9     1045.36     1016.95     25.25 o 
  -7   1   9      535.64      495.63     22.85 o 
  -5   1   9       29.93       20.44      7.01 o 
  -3   1   9     6838.65     6846.41    158.83 o 
  -1   1   9      309.76      437.82     17.40 o 
   1   1   9     3916.58     3569.26     70.41 o 
   3   1   9     2994.24     2865.70     52.70 o 
   5   1   9     4046.28     3970.50     80.72 o 
   7   1   9     1969.23     1880.06     43.70 o 
   9   1   9     1791.88     1783.07     43.68 o 
  11   1   9       85.07       69.20     14.56 o 
  13   1   9       27.50       64.79     15.28 o 
  15   1   9      372.29      451.13     31.54 o 
  17   1   9      414.26      420.49     32.31 o 
  19   1   9      798.55      876.57     77.04 o 
  21   1   9      973.50     1089.61     71.09 o 
  23   1   9      120.89      160.05     44.05 o 
 -34   2   9        3.73       19.05     25.09 o 
 -32   2   9      704.40      699.89    112.49 o 
 -30   2   9     1990.85     1866.94     65.55 o 
 -28   2   9      789.10      801.16     49.64 o 
 -26   2   9     2497.81     2458.13     71.69 o 
 -24   2   9     1452.79     1356.84     50.36 o 
 -22   2   9     1054.01      968.86     41.10 o 
 -20   2   9     1358.30     1392.88     47.65 o 
 -18   2   9       16.85       11.09     11.65 o 
 -16   2   9      237.29      267.82     20.53 o 
 -14   2   9     1107.92     1185.87     35.12 o 
 -12   2   9       90.76       89.70     12.14 o 
 -10   2   9     3468.01     3290.64     76.00 o 
  -8   2   9      874.75      904.69     47.34 o 
  -6   2   9     4392.40     4182.58     80.88 o 
  -4   2   9      985.55      960.98     35.54 o 
  -2   2   9     1586.09     1483.73     44.18 o 
   0   2   9      645.45      657.85     31.47 o 
   2   2   9      113.10      124.41     18.21 o 
   4   2   9        0.09        0.71     13.82 o 
   6   2   9       71.46       28.96     16.23 o 
   8   2   9     1169.99     1099.58     41.72 o 
  10   2   9     2762.57     2572.83     76.41 o 
  12   2   9      959.45      952.09     51.92 o 
  14   2   9     1362.84     1346.16     66.40 o 
  16   2   9     2830.26     2555.55    114.19 o 
  18   2   9     1985.75     1877.06     82.48 o 
  20   2   9       43.89       62.45     30.74 o 
 -31   3   9      215.63      171.71     35.74 o 
 -29   3   9      106.04      101.58     40.31 o 
 -27   3   9      252.19      258.26     32.94 o 
 -25   3   9       18.60      -18.12     22.92 o 
 -23   3   9       44.58       13.54     41.53 o 
 -21   3   9      897.62      893.03     61.14 o 
 -19   3   9     1407.69     1293.14     64.05 o 
 -17   3   9        8.46       44.13     25.12 o 
 -15   3   9      216.02      213.36     32.85 o 
 -13   3   9     3139.33     3057.93     79.80 o 
 -11   3   9      669.50      701.27     46.33 o 
  -9   3   9      412.29      444.32     33.62 o 
  -7   3   9     1180.52     1195.20     44.61 o 
  -5   3   9     1487.24     1521.78     48.34 o 
  -3   3   9      125.99      148.60     21.03 o 
  -1   3   9     1301.08     1460.91     54.26 o 
   1   3   9      689.63      681.49     42.30 o 
   3   3   9       50.06       66.65     19.89 o 
   5   3   9       47.51       52.65     19.06 o 
   7   3   9      213.43      212.06     35.36 o 
   9   3   9        1.03       11.45     23.10 o 
  11   3   9        0.91       -3.65     23.39 o 
  13   3   9      164.77      128.29     33.22 o 
  15   3   9        9.34        3.59     24.95 o 
 -22   4   9       35.05       32.75     57.03 o 
 -20   4   9     1427.44     1349.99     75.27 o 
 -18   4   9      197.21      174.39     37.88 o 
 -16   4   9      209.46      142.26     50.30 o 
 -14   4   9      961.26      825.90     62.78 o 
 -12   4   9      301.54      352.38     57.32 o 
 -10   4   9      496.74      455.38     58.79 o 
  -8   4   9       13.14        7.24     21.21 o 
  -6   4   9     6508.21     6639.28    168.69 o 
  -4   4   9     2718.11     2989.31     87.28 o 
  -2   4   9       36.99       49.72     29.89 o 
   0   4   9       48.53       38.14     24.33 o 
   2   4   9       52.84       -6.96     26.65 o 
   4   4   9       11.85       -4.79     25.66 o 
   6   4   9      104.41       89.49     34.14 o 
   8   4   9       16.07       18.22     28.27 o 
 -38   0  10     1210.81     1400.03    112.12 o 
 -36   0  10        6.35        4.43     27.92 o 
 -34   0  10       90.75       74.73     40.49 o 
 -32   0  10     2101.37     1989.57    121.83 o 
 -30   0  10      184.59      257.16     50.76 o 
 -28   0  10        1.74       12.02     26.11 o 
 -26   0  10       43.49       71.47     46.80 o 
 -24   0  10     8604.52     8523.76    178.45 o 
 -22   0  10     2051.80     1903.66     58.39 o 
 -20   0  10     6612.01     6882.03    145.64 o 
 -18   0  10     5073.24     5371.15    146.63 o 
 -16   0  10     7167.22     7782.14    186.33 o 
 -14   0  10      290.47      321.72     23.45 o 
 -12   0  10     1545.85     1692.54     49.04 o 
 -10   0  10     4000.44     4272.95     94.77 o 
  -8   0  10    23550.15    24262.04    632.39 o 
  -6   0  10     5076.48     6401.22    209.00 o 
  -4   0  10     3447.77     2704.71     83.21 o 
  -2   0  10     9931.51    10126.18    331.32 o 
   0   0  10    19091.06    19569.14    369.74 o 
   2   0  10        7.41        6.33     17.71 o 
   4   0  10     3014.10     2834.48     77.24 o 
   6   0  10        1.93       10.08     15.50 o 
   8   0  10      138.20      110.43     22.26 o 
  10   0  10    14502.14    14178.30    287.16 o 
  12   0  10     1791.04     1792.13     66.43 o 
  14   0  10     1187.57     1218.89     56.93 o 
  16   0  10     3793.11     3620.51    106.43 o 
  18   0  10       55.21      156.13     38.28 o 
  20   0  10        0.25       33.28     30.06 o 
  22   0  10      129.23      291.05     49.69 o 
 -37   1  10      495.00      550.99     58.98 o 
 -35   1  10      355.97      350.93     65.01 o 
 -33   1  10      216.51      152.02     85.97 o 
 -31   1  10     4050.57     3968.56    114.48 o 
 -29   1  10     3240.72     3147.44     95.57 o 
 -27   1  10       63.37       41.52     17.16 o 
 -25   1  10     2506.79     2399.75     64.55 o 
 -23   1  10      112.75      110.15     17.89 o 
 -21   1  10       45.96       32.56     14.02 o 
 -19   1  10     3556.30     3751.80     63.22 o 
 -17   1  10     2086.70     2178.39     77.87 o 
 -15   1  10        3.72       -5.03      5.89 o 
 -13   1  10        3.75       21.23      8.03 o 
 -11   1  10     4702.93     5120.64     78.85 o 
  -9   1  10     1545.78     1643.71     34.04 o 
  -7   1  10       18.03        2.53      7.64 o 
  -5   1  10      252.56      214.35     12.45 o 
  -3   1  10        1.38       -6.79      7.16 o 
  -1   1  10     4070.78     4282.99     81.10 o 
   1   1  10       19.64       25.58      9.50 o 
   3   1  10     3439.00     3122.56     66.83 o 
   5   1  10      326.39      316.85     21.57 o 
   7   1  10      528.46      571.25     28.32 o 
   9   1  10      208.24      196.83     22.92 o 
  11   1  10     1692.96     1777.66     46.11 o 
  13   1  10     1487.69     1359.29     46.50 o 
  15   1  10      117.29      165.48     27.49 o 
  17   1  10      569.79      539.33     43.17 o 
  19   1  10       23.36       21.49     21.12 o 
  21   1  10       54.19       90.94     49.07 o 
 -34   2  10       45.02        9.75     97.67 o 
 -32   2  10       17.14      -25.04     50.50 o 
 -30   2  10      307.95      324.70     69.64 o 
 -28   2  10      277.01      322.12     31.84 o 
 -26   2  10      308.34      284.27     29.01 o 
 -24   2  10     3709.15     3384.55     84.11 o 
 -22   2  10     1024.79      990.76     41.09 o 
 -20   2  10        1.52      -14.75     11.61 o 
 -18   2  10      111.22      116.20     17.83 o 
 -16   2  10        1.27       -6.28     10.02 o 
 -14   2  10       35.41       39.23     11.80 o 
 -12   2  10        1.70        0.10      9.72 o 
 -10   2  10      247.27      250.42     21.37 o 
  -8   2  10      695.94      641.26     30.60 o 
  -6   2  10      451.65      517.53     28.63 o 
  -4   2  10      601.98      617.50     31.55 o 
  -2   2  10      822.93      907.60     36.08 o 
   0   2  10      640.12      615.76     32.30 o 
   2   2  10       30.56       11.50     14.76 o 
   4   2  10      167.42      175.60     21.89 o 
   6   2  10      195.54      168.77     21.85 o 
   8   2  10      171.79      162.84     21.90 o 
  10   2  10       21.90       54.48     20.77 o 
  12   2  10      591.72      577.47     42.28 o 
  14   2  10      712.33      762.38     58.05 o 
  16   2  10      287.83      312.78     50.50 o 
  18   2  10        8.54        0.72     23.99 o 
  20   2  10       50.80       39.15     29.34 o 
 -31   3  10     1820.66     1672.16     83.81 o 
 -29   3  10      303.46      349.86     80.92 o 
 -27   3  10      146.69       61.09     43.21 o 
 -25   3  10      255.74      148.80     47.47 o 
 -23   3  10      200.12      184.57     40.75 o 
 -21   3  10      380.95      418.53     56.91 o 
 -19   3  10       23.19       59.15     32.01 o 
 -17   3  10     2224.96     2167.47     81.50 o 
 -15   3  10     1093.43     1068.11     75.46 o 
 -13   3  10      311.90      323.17     30.54 o 
 -11   3  10     3609.19     3612.44     89.93 o 
  -9   3  10     3504.44     3703.87     91.39 o 
  -7   3  10      226.47      273.86     25.18 o 
  -5   3  10      287.34      311.58     27.23 o 
  -3   3  10      220.52      273.48     28.96 o 
  -1   3  10       33.08       12.71     17.81 o 
   1   3  10     1235.17     1226.78     47.18 o 
   3   3  10     3186.43     3230.12     78.89 o 
   5   3  10     1246.90     1238.42     48.41 o 
   7   3  10      504.19      498.79     47.83 o 
   9   3  10      195.86      191.48     34.83 o 
  11   3  10        7.73        4.33     25.04 o 
  13   3  10     1414.92     1397.57     74.50 o 
  15   3  10       34.43      -11.53     26.27 o 
 -22   4  10      632.80      621.09     59.81 o 
 -20   4  10      836.52      811.34     65.82 o 
 -18   4  10      350.19      318.70     51.42 o 
 -16   4  10      286.67      215.83     39.48 o 
 -14   4  10      161.32      162.87     36.44 o 
 -12   4  10      471.15      446.01     48.27 o 
 -10   4  10     1118.65     1111.72     95.97 o 
  -8   4  10      207.11      233.05     31.90 o 
  -6   4  10      110.01      135.46     29.10 o 
  -4   4  10     1597.59     1649.06     65.08 o 
  -2   4  10     1697.42     1958.54    154.36 o 
   0   4  10      267.26      327.22     37.61 o 
   2   4  10       51.25       48.78     29.64 o 
   4   4  10      206.72      210.65     38.62 o 
   6   4  10        2.51      -36.43     24.29 o 
 -37   1  11      890.18      987.39     86.47 o 
 -35   1  11      746.94      840.36     68.61 o 
 -33   1  11      349.19      342.26     73.24 o 
 -31   1  11       53.52       38.56     40.31 o 
 -29   1  11     2874.67     2596.29     71.47 o 
 -27   1  11     1588.27     1469.38     50.84 o 
 -25   1  11     1120.37     1258.73     50.88 o 
 -23   1  11      229.43      296.45     25.10 o 
 -21   1  11      433.52      502.89     24.94 o 
 -19   1  11      610.26      621.21     31.17 o 
 -17   1  11      669.66      691.73     23.40 o 
 -15   1  11     6431.62     6704.25    107.36 o 
 -13   1  11     4686.28     4799.74     84.15 o 
 -11   1  11      909.51      831.12     41.63 o 
  -9   1  11      181.33      161.76     13.16 o 
  -7   1  11      538.11      453.53     18.88 o 
  -5   1  11     5134.09     5302.58     95.10 o 
  -3   1  11        1.83        8.88      8.37 o 
  -1   1  11      215.85      208.31     14.56 o 
   1   1  11      216.36      206.90     15.62 o 
   3   1  11      717.90      689.82     26.49 o 
   5   1  11     7421.65     7325.50    130.54 o 
   7   1  11        0.53        6.75     12.88 o 
   9   1  11     1879.84     1930.09     48.31 o 
  11   1  11     4619.44     4124.52     89.93 o 
  13   1  11       60.13       81.18     18.26 o 
  15   1  11      339.43      376.83     37.69 o 
  17   1  11       98.79      154.38     31.36 o 
  19   1  11       41.44       99.41     31.55 o 
  21   1  11      390.76      323.70     57.35 o 
 -34   2  11     1905.54     1967.62     84.72 o 
 -32   2  11        0.83      -23.08     47.40 o 
 -30   2  11      936.75     1069.87     49.93 o 
 -28   2  11      599.20      638.66     51.58 o 
 -26   2  11     1648.53     1586.32     55.80 o 
 -24   2  11     1053.18     1285.53     56.19 o 
 -22   2  11     3551.95     3541.29     84.49 o 
 -20   2  11      985.33      957.98     52.11 o 
 -18   2  11     2500.09     2448.26     74.05 o 
 -16   2  11      960.35      941.69     41.00 o 
 -14   2  11      710.28      709.00     37.59 o 
 -12   2  11      925.80      816.60     32.50 o 
 -10   2  11      100.31       90.52     17.14 o 
  -8   2  11     3273.78     3122.84     98.26 o 
  -6   2  11     3923.59     3965.40     81.40 o 
  -4   2  11     2036.58     1985.90     53.45 o 
  -2   2  11     4377.59     4328.35    111.61 o 
   0   2  11      584.92      529.27     31.73 o 
   2   2  11     1221.34     1167.26     43.01 o 
   4   2  11      379.59      379.23     28.65 o 
   6   2  11       81.65       65.80     18.13 o 
   8   2  11       97.59       61.17     22.29 o 
  10   2  11      439.78      413.23     36.93 o 
  12   2  11     5988.58     5723.97    135.17 o 
  14   2  11       28.57       25.76     31.46 o 
  16   2  11      406.78      446.50     48.93 o 
  18   2  11      108.01      151.58     37.41 o 
 -31   3  11       36.06      -65.57     57.35 o 
 -29   3  11       13.27      -18.44     59.57 o 
 -27   3  11        0.32      -54.31     36.21 o 
 -25   3  11      309.34      297.49     53.66 o 
 -23   3  11        3.90      -12.68     24.50 o 
 -21   3  11       68.05       64.18     28.12 o 
 -19   3  11      463.79      411.84     44.33 o 
 -17   3  11      547.46      571.27     48.49 o 
 -15   3  11      570.84      518.05     45.68 o 
 -13   3  11       44.13       59.06     19.46 o 
 -11   3  11      673.56      646.49     41.31 o 
  -9   3  11       92.98       93.89     25.95 o 
  -7   3  11     5895.04     6069.09    130.67 o 
  -5   3  11      166.30      173.13     34.54 o 
  -3   3  11       24.51       15.54     18.98 o 
  -1   3  11      141.37      112.01     21.80 o 
   1   3  11        4.57        2.83     17.14 o 
   3   3  11      196.07      196.76     25.87 o 
   5   3  11      283.05      229.01     30.61 o 
   7   3  11       63.81       72.71     32.91 o 
   9   3  11      123.66      146.19     32.41 o 
  11   3  11      837.84      893.64     66.27 o 
  13   3  11       79.21       32.72     29.36 o 
 -22   4  11      679.32      594.13     59.50 o 
 -20   4  11       77.11      -13.89     33.46 o 
 -18   4  11        8.26       -8.92     27.32 o 
 -16   4  11       11.70        4.49     29.14 o 
 -14   4  11     1479.36     1405.77     75.57 o 
 -12   4  11      390.93      407.41     46.78 o 
 -10   4  11      544.01      499.29     49.91 o 
  -8   4  11      564.04      570.42     43.78 o 
  -6   4  11     2218.10     2141.91     74.44 o 
  -4   4  11     2437.84     2647.58    140.38 o 
  -2   4  11     3092.79     3037.65    184.32 o 
   0   4  11      541.63      503.72     43.31 o 
   2   4  11        7.63       32.38     27.82 o 
   4   4  11      147.56      115.13     35.12 o 
 -38   0  12      464.68      516.25     84.57 o 
 -36   0  12      768.20      887.85    100.55 o 
 -34   0  12     1466.37     1432.04    103.64 o 
 -32   0  12        0.21      -21.94     25.26 o 
 -30   0  12     2053.37     2011.77    116.72 o 
 -28   0  12      252.58      306.45     51.79 o 
 -26   0  12       31.14        8.48     18.83 o 
 -24   0  12     2238.95     2314.52     68.54 o 
 -22   0  12     2077.52     2087.40     62.54 o 
 -20   0  12     3195.98     2809.46    101.72 o 
 -18   0  12      428.46      372.26     28.00 o 
 -16   0  12    11160.23    12090.35    238.95 o 
 -14   0  12      519.44      601.27     31.83 o 
 -12   0  12      159.72      175.41     25.86 o 
 -10   0  12      222.80      202.83     31.74 o 
  -8   0  12     1484.70     1753.56     53.54 o 
  -6   0  12    14837.89    14650.26    346.86 o 
  -4   0  12      193.64      312.26     25.68 o 
  -2   0  12     5912.31     5557.07    125.18 o 
   0   0  12     2955.98     2844.38     77.54 o 
   2   0  12       12.85        4.77     16.62 o 
   4   0  12      196.87      197.55     26.40 o 
   6   0  12    17003.18    15642.89    321.90 o 
   8   0  12      695.76      698.41     67.43 o 
  10   0  12     1053.80     1084.01     53.10 o 
  12   0  12     5453.56     5141.76    179.19 o 
  14   0  12       88.29       66.47     24.80 o 
  16   0  12     1230.61     1338.29     70.21 o 
  18   0  12     2517.09     2934.49    124.56 o 
  20   0  12      853.83      975.53     83.50 o 
 -37   1  12      224.46      301.51     45.38 o 
 -35   1  12       99.67       70.91     36.57 o 
 -33   1  12      171.42      148.61     46.76 o 
 -31   1  12     1067.03      980.15     53.33 o 
 -29   1  12     1454.81     1520.33     53.74 o 
 -27   1  12      615.02      629.11     37.44 o 
 -25   1  12     1726.38     1691.18     53.01 o 
 -23   1  12     1150.13     1126.71     49.61 o 
 -21   1  12      157.63      138.89     15.96 o 
 -19   1  12     1063.37     1050.15     29.96 o 
 -17   1  12     3000.90     3038.57     67.93 o 
 -15   1  12      435.71      502.60     23.16 o 
 -13   1  12     2811.36     2696.91     69.97 o 
 -11   1  12       31.53        6.56     10.89 o 
  -9   1  12     1299.66     1193.70     45.19 o 
  -7   1  12     7354.99     8005.53    134.54 o 
  -5   1  12      728.63      667.99     23.29 o 
  -3   1  12       31.57       37.45     10.16 o 
  -1   1  12      663.21      672.29     24.57 o 
   1   1  12      338.98      317.67     21.57 o 
   3   1  12      528.19      505.19     27.58 o 
   5   1  12     1059.70     1048.69     41.59 o 
   7   1  12     5292.76     5154.21    103.19 o 
   9   1  12      925.36      911.65     42.86 o 
  11   1  12       84.03       85.49     19.79 o 
  13   1  12       47.22       11.87     20.64 o 
  15   1  12      211.03      259.98     33.26 o 
  17   1  12      224.01      336.71     50.42 o 
  19   1  12      315.16      316.99     43.93 o 
 -36   2  12        2.59      -37.77     94.93 o 
 -34   2  12       45.22        6.91     43.43 o 
 -32   2  12      558.14      489.49     40.27 o 
 -30   2  12      464.39      384.23     46.16 o 
 -28   2  12      160.62      134.43     24.75 o 
 -26   2  12      935.61      906.09     45.51 o 
 -24   2  12     1123.62      966.98     42.73 o 
 -22   2  12     1733.52     1560.88     64.69 o 
 -20   2  12     1429.11     1322.24     53.86 o 
 -18   2  12      978.35      936.07     33.40 o 
 -16   2  12       95.22       75.08     17.98 o 
 -14   2  12      360.15      362.18     32.68 o 
 -12   2  12     1928.33     1932.21     55.52 o 
 -10   2  12       33.74       43.41     15.51 o 
  -8   2  12      177.87      181.06     20.96 o 
  -6   2  12        6.94       34.35     15.01 o 
  -4   2  12      551.61      505.80     31.10 o 
  -2   2  12      106.26      103.22     19.33 o 
   0   2  12      748.35      680.59     36.40 o 
   2   2  12      319.56      354.18     28.51 o 
   4   2  12        7.62        3.45     15.72 o 
   6   2  12      177.54      194.80     23.91 o 
   8   2  12       40.55       50.97     21.84 o 
  10   2  12       23.20       27.58     21.95 o 
  12   2  12      528.62      616.28     57.24 o 
  14   2  12       49.60       34.07     27.04 o 
  16   2  12        0.40      -17.86     22.69 o 
 -31   3  12      903.95      875.12     68.81 o 
 -29   3  12     2494.98     2487.79    213.66 o 
 -27   3  12     1558.39     1416.75     99.53 o 
 -25   3  12        1.95       24.90     38.12 o 
 -23   3  12       59.80       41.98     29.34 o 
 -21   3  12       26.05      -11.69     23.43 o 
 -19   3  12       40.72        6.58     23.70 o 
 -17   3  12      340.49      311.21     38.41 o 
 -15   3  12     1191.81     1242.00     62.55 o 
 -13   3  12     2951.86     2989.35     81.59 o 
 -11   3  12      225.11      221.10     27.69 o 
  -9   3  12     4239.59     4431.04    105.82 o 
  -7   3  12     4281.55     4330.36    138.83 o 
  -5   3  12      730.85      743.87     44.43 o 
  -3   3  12        4.28        8.20     19.17 o 
  -1   3  12       29.07       25.58     19.07 o 
   1   3  12      893.00      931.40     48.22 o 
   3   3  12      644.45      613.89     39.77 o 
   5   3  12      187.24      203.41     30.69 o 
   7   3  12     1535.65     1554.87     74.34 o 
   9   3  12      360.37      420.05     47.59 o 
  11   3  12      854.36      915.15     68.43 o 
 -22   4  12      321.40      285.59     45.82 o 
 -20   4  12     1209.65     1288.96     78.15 o 
 -18   4  12       90.25      186.48     53.01 o 
 -16   4  12      769.75      712.49     60.14 o 
 -14   4  12       45.12       30.23     30.48 o 
 -12   4  12      286.72      307.97     61.69 o 
 -10   4  12      332.81      357.77     37.18 o 
  -8   4  12       11.38        7.59     22.12 o 
  -6   4  12      720.24      763.35     52.42 o 
  -4   4  12       14.28       67.24     33.56 o 
  -2   4  12     1244.75     1377.40    126.43 o 
   0   4  12      348.80      413.30     48.91 o 
   2   4  12       23.63       13.77     28.51 o 
 -37   1  13      109.20      187.79     45.03 o 
 -35   1  13     1784.14     1848.73     86.91 o 
 -33   1  13      642.33      604.56     74.96 o 
 -31   1  13     1058.05      963.54     55.78 o 
 -29   1  13       38.99       27.24     16.29 o 
 -27   1  13     2778.31     2573.65     69.29 o 
 -25   1  13     1607.13     1436.85     51.08 o 
 -23   1  13      715.34      653.08     34.52 o 
 -21   1  13      543.71      527.50     28.53 o 
 -19   1  13      440.35      514.76     23.11 o 
 -17   1  13     3000.63     2930.51     58.93 o 
 -15   1  13     1232.45     1252.07     36.39 o 
 -13   1  13      132.51       99.85     11.73 o 
 -11   1  13     8852.54     9017.94    135.63 o 
  -9   1  13       80.99       51.43     11.93 o 
  -7   1  13     2763.23     2659.22     60.59 o 
  -5   1  13        2.92        4.46      9.52 o 
  -3   1  13     1424.59     1436.90     44.23 o 
  -1   1  13     1146.76     1079.66     39.54 o 
   1   1  13     1438.81     1387.97     46.17 o 
   3   1  13        3.83       -1.81     15.05 o 
   5   1  13      145.07      133.98     21.20 o 
   7   1  13    12518.48    11824.68    209.29 o 
   9   1  13      122.92      147.14     24.47 o 
  11   1  13      296.06      361.83     31.39 o 
  13   1  13      529.94      666.12     47.57 o 
  15   1  13      675.46      784.29     52.72 o 
  17   1  13        1.15        6.64     24.06 o 
 -36   2  13      223.64      177.39     91.81 o 
 -34   2  13     3176.99     3015.58     89.14 o 
 -32   2  13     1396.76     1490.54     59.74 o 
 -30   2  13      509.63      546.18     65.11 o 
 -28   2  13      525.36      504.18     37.18 o 
 -26   2  13       12.68       27.34     16.56 o 
 -24   2  13     1924.71     1979.35     60.48 o 
 -22   2  13      488.90      551.53     33.02 o 
 -20   2  13     5544.89     5469.95    164.87 o 
 -18   2  13     3445.68     3489.71     84.86 o 
 -16   2  13      275.03      297.86     27.23 o 
 -14   2  13      452.63      457.92     29.98 o 
 -12   2  13    12903.61    13022.08    210.26 o 
 -10   2  13     1145.06     1081.81     53.58 o 
  -8   2  13     1353.55     1342.44     45.26 o 
  -6   2  13     3727.67     3758.94     81.59 o 
  -4   2  13     1728.32     1643.14     50.99 o 
  -2   2  13     1694.26     1693.85     52.26 o 
   0   2  13     4021.02     3874.31     85.47 o 
   2   2  13     2589.53     2630.68     67.97 o 
   4   2  13       25.11       40.01     17.41 o 
   6   2  13     1082.52     1094.34     52.49 o 
   8   2  13     1212.87     1140.39     49.92 o 
  10   2  13        5.46       31.51     21.09 o 
  12   2  13       13.51       33.71     21.89 o 
  14   2  13       74.60       72.63     29.48 o 
 -31   3  13      810.37      762.03     85.98 o 
 -29   3  13      736.00      674.99     79.19 o 
 -27   3  13       57.64       64.62     41.75 o 
 -25   3  13      159.94      130.93     70.53 o 
 -23   3  13       20.06        1.58     40.87 o 
 -21   3  13      260.54      247.62     38.33 o 
 -19   3  13      594.58      535.27     70.59 o 
 -17   3  13        1.71      -35.48     34.52 o 
 -15   3  13        0.09        4.13     18.01 o 
 -13   3  13       29.63       54.37     20.10 o 
 -11   3  13     3509.52     3683.86    135.92 o 
  -9   3  13     1836.10     1976.98     66.04 o 
  -7   3  13      155.83      163.08     25.66 o 
  -5   3  13       67.57       40.30     20.09 o 
  -3   3  13      500.98      442.75     46.38 o 
  -1   3  13       64.28       65.22     20.86 o 
   1   3  13      593.56      522.53     36.89 o 
   3   3  13       41.82       60.70     20.87 o 
   5   3  13       70.43       49.73     23.84 o 
   7   3  13     1271.58     1167.99     74.07 o 
   9   3  13       47.52       -3.23     25.49 o 
  11   3  13        3.50       15.49     28.03 o 
 -20   4  13      404.94      420.17     50.75 o 
 -18   4  13      433.95      469.87     51.66 o 
 -16   4  13        0.75       45.44     39.61 o 
 -14   4  13       77.57      109.27     34.10 o 
 -12   4  13      326.84      336.07     44.88 o 
 -10   4  13       78.86      139.39     29.47 o 
  -8   4  13       94.12       79.48     40.01 o 
  -6   4  13        0.22      -12.88     21.32 o 
  -4   4  13      120.22      204.72     31.86 o 
  -2   4  13      485.69      458.99     47.97 o 
   0   4  13      123.52      106.15     33.08 o 
 -38   0  14     1928.39     1755.71    125.54 o 
 -36   0  14     3912.99     3645.24    184.58 o 
 -34   0  14      146.20      188.35     49.78 o 
 -32   0  14      702.12      724.95     83.34 o 
 -30   0  14     1546.79     1175.99     87.08 o 
 -28   0  14      463.44      509.41     65.93 o 
 -26   0  14      411.37      470.90     35.48 o 
 -24   0  14     1637.84     1589.05     76.83 o 
 -22   0  14     7447.63     7342.75    160.08 o 
 -20   0  14      670.07      710.96     74.35 o 
 -18   0  14     1126.10     1114.35     57.15 o 
 -16   0  14     6053.19     6329.86    139.70 o 
 -14   0  14     1335.09     1354.28     64.90 o 
 -12   0  14     5567.13     6101.32    138.89 o 
 -10   0  14     1462.32     1605.34     87.32 o 
  -8   0  14        3.91       -0.84     17.89 o 
  -6   0  14     5062.10     5165.64    144.73 o 
  -4   0  14       84.04       47.10     20.01 o 
  -2   0  14     1085.89     1009.73     45.73 o 
   0   0  14      488.40      486.95     36.40 o 
   2   0  14    26088.26    25335.61    483.70 o 
   4   0  14     1329.25     1297.10     59.71 o 
   6   0  14        8.23       24.34     24.39 o 
   8   0  14      605.86      626.94     47.24 o 
  10   0  14     2946.42     2897.63     93.09 o 
  12   0  14      509.16      619.53     49.67 o 
  14   0  14      443.79      531.51     48.98 o 
  16   0  14      643.19      886.99    130.07 o 
 -37   1  14        2.36       47.07     24.91 o 
 -35   1  14      231.35      171.80     33.87 o 
 -33   1  14       71.05       72.07     65.79 o 
 -31   1  14      323.40      306.12     61.36 o 
 -29   1  14     2603.97     2477.28     69.99 o 
 -27   1  14       19.05       23.05     15.81 o 
 -25   1  14     1270.93     1275.74     57.44 o 
 -23   1  14      349.73      336.93     27.16 o 
 -21   1  14     1366.73     1347.72     36.08 o 
 -19   1  14       29.65       17.56      8.64 o 
 -17   1  14     2398.68     2396.38     54.84 o 
 -15   1  14      338.14      337.01     21.69 o 
 -13   1  14        0.15        0.73     12.27 o 
 -11   1  14     6922.76     6669.43    156.89 o 
  -9   1  14      190.65      149.79     14.84 o 
  -7   1  14     1713.42     1632.07     47.20 o 
  -5   1  14     1447.51     1404.58     44.22 o 
  -3   1  14      124.09       84.03     17.63 o 
  -1   1  14      253.38      299.02     25.35 o 
   1   1  14     4310.65     4295.16    101.99 o 
   3   1  14     1373.17     1323.54     54.87 o 
   5   1  14     3002.39     2847.16     71.75 o 
   7   1  14      394.36      428.72     52.84 o 
   9   1  14      162.74      196.22     25.48 o 
  11   1  14      559.63      605.47     39.95 o 
  13   1  14      715.75      745.60     51.60 o 
  15   1  14      173.92      190.61     31.40 o 
 -36   2  14      445.86      521.74    104.51 o 
 -34   2  14      118.35       89.30     48.84 o 
 -32   2  14       60.92       71.56     33.90 o 
 -30   2  14       45.80       22.82     20.63 o 
 -28   2  14       21.52       18.09     16.99 o 
 -26   2  14        2.10       -1.79     15.16 o 
 -24   2  14      765.51      626.84     49.23 o 
 -22   2  14        1.20       22.32     27.79 o 
 -20   2  14     1319.28     1335.66     89.17 o 
 -18   2  14     1017.64     1018.80     57.35 o 
 -16   2  14      143.08      165.34     23.33 o 
 -14   2  14     1676.53     1557.76     61.18 o 
 -12   2  14     1758.80     1674.70     50.34 o 
 -10   2  14      337.51      327.92     26.33 o 
  -8   2  14      217.61      200.56     23.11 o 
  -6   2  14       59.73       69.16     18.26 o 
  -4   2  14       49.18       43.60     17.07 o 
  -2   2  14      210.54      191.26     23.68 o 
   0   2  14       65.83      100.69     20.85 o 
   2   2  14      710.38      715.99     39.93 o 
   4   2  14      630.38      623.55     42.67 o 
   6   2  14      249.32      268.73     33.07 o 
   8   2  14       11.44        8.11     27.49 o 
  10   2  14       97.18       90.31     26.08 o 
  12   2  14       63.42       62.30     31.13 o 
  14   2  14      267.25      289.16     42.85 o 
 -31   3  14      505.29      294.69    111.62 o 
 -29   3  14     1063.95     1089.36     73.67 o 
 -27   3  14     1346.22     1310.64    123.43 o 
 -25   3  14     3756.17     3377.94    113.64 o 
 -23   3  14      443.81      518.57     50.19 o 
 -21   3  14        0.32      -13.60     23.74 o 
 -19   3  14      288.62      222.76     35.59 o 
 -17   3  14      129.99      137.67     30.98 o 
 -15   3  14       46.47       52.03     24.87 o 
 -13   3  14       32.33       12.90     19.25 o 
 -11   3  14     3242.24     3415.60     92.21 o 
  -9   3  14      156.42      186.17     33.83 o 
  -7   3  14     2087.44     2063.03     71.21 o 
  -5   3  14     2014.07     1941.48     66.13 o 
  -3   3  14      768.29      769.01     43.82 o 
  -1   3  14       72.75       63.94     21.65 o 
   1   3  14      565.98      516.53     37.98 o 
   3   3  14     1170.39     1153.44     53.39 o 
   5   3  14      928.56      912.90     57.35 o 
   7   3  14      364.59      356.23     46.49 o 
   9   3  14      289.82      279.21     44.87 o 
 -20   4  14      183.15      146.37     40.33 o 
 -18   4  14      370.26      389.31     48.88 o 
 -16   4  14     1150.26     1052.85     71.73 o 
 -14   4  14      395.93      414.47     49.62 o 
 -12   4  14      434.51      538.04     53.84 o 
 -10   4  14       27.99       48.57     24.19 o 
  -8   4  14       31.62       46.31     25.12 o 
  -6   4  14      203.46      222.47     38.91 o 
  -4   4  14       56.50      123.18     31.31 o 
  -2   4  14      106.88      164.29     51.98 o 
 -37   1  15       20.64       17.51     34.18 o 
 -35   1  15        1.92        9.22     20.94 o 
 -33   1  15      625.03      705.47     61.01 o 
 -31   1  15      309.51      315.24     30.96 o 
 -29   1  15     1464.59     1469.81     59.05 o 
 -27   1  15      573.39      664.31     39.15 o 
 -25   1  15     2497.80     2468.15     66.88 o 
 -23   1  15     1716.05     1582.06     44.83 o 
 -21   1  15        0.36        4.02      9.84 o 
 -19   1  15      655.80      685.75     32.28 o 
 -17   1  15     8082.59     8387.78    127.05 o 
 -15   1  15     1484.14     1485.69     44.85 o 
 -13   1  15     5555.35     5418.37     89.27 o 
 -11   1  15     3676.38     3505.52     74.98 o 
  -9   1  15     1584.86     1550.07     46.93 o 
  -7   1  15      600.28      533.63     30.85 o 
  -5   1  15       64.50       41.68     15.91 o 
  -3   1  15     5616.32     5382.79    133.83 o 
  -1   1  15       43.64       10.45     15.82 o 
   1   1  15       92.68       99.79     19.87 o 
   3   1  15       87.22      105.36     20.79 o 
   5   1  15      762.87      808.64     43.06 o 
   7   1  15       36.84       37.62     18.67 o 
   9   1  15      741.96      774.47     44.57 o 
  11   1  15     1154.08     1307.49     53.32 o 
  13   1  15      299.81      338.27     38.64 o 
  15   1  15     1608.51     1831.60     73.73 o 
 -36   2  15      174.67      188.34     51.73 o 
 -34   2  15     1149.08     1228.34     78.86 o 
 -32   2  15     2109.76     2134.82     71.03 o 
 -30   2  15     2219.84     2020.66     75.48 o 
 -28   2  15        4.59       -1.74     21.20 o 
 -26   2  15      159.76      202.52     32.70 o 
 -24   2  15      611.24      510.06     58.84 o 
 -22   2  15      311.57      399.54     40.95 o 
 -20   2  15     1349.74     1458.97     64.10 o 
 -18   2  15       38.32       49.34     25.25 o 
 -16   2  15    13306.83    13851.31    277.91 o 
 -14   2  15      494.60      494.79     33.07 o 
 -12   2  15      819.04      761.08     42.16 o 
 -10   2  15     2198.56     2118.69     58.66 o 
  -8   2  15     2521.51     2564.24     66.26 o 
  -6   2  15      421.49      376.42     29.53 o 
  -4   2  15     1604.52     1522.68     50.93 o 
  -2   2  15     1837.23     1784.76     55.90 o 
   0   2  15     3057.26     3101.33     77.12 o 
   2   2  15     6885.82     6530.67    128.70 o 
   4   2  15     1051.51     1063.96     58.74 o 
   6   2  15       16.45       11.38     29.45 o 
   8   2  15      484.96      479.52     42.85 o 
  10   2  15      124.40      153.26     30.43 o 
  12   2  15       99.89       70.30     30.32 o 
 -29   3  15       34.55       55.46     43.83 o 
 -27   3  15      337.94      311.06     45.41 o 
 -25   3  15       75.48       80.45     31.52 o 
 -23   3  15       79.00       39.08     28.26 o 
 -21   3  15        1.55      -21.70     23.97 o 
 -19   3  15       94.89       70.66     29.12 o 
 -17   3  15      613.74      590.01     51.26 o 
 -15   3  15        0.61        5.72     18.53 o 
 -13   3  15     1791.23     1915.97     92.07 o 
 -11   3  15      571.72      540.78     41.08 o 
  -9   3  15      119.44       95.05     27.65 o 
  -7   3  15      359.62      341.35     37.88 o 
  -5   3  15      356.50      362.59     32.39 o 
  -3   3  15      336.57      356.42     32.52 o 
  -1   3  15      918.59      868.63     48.13 o 
   1   3  15      154.31      113.38     31.04 o 
   3   3  15      232.99      195.36     40.94 o 
   5   3  15      134.86      119.07     33.84 o 
   7   3  15        0.54      -39.11     26.07 o 
 -18   4  15      161.46      154.48     38.30 o 
 -16   4  15      561.76      589.22     57.84 o 
 -14   4  15      149.30      208.49     45.25 o 
 -12   4  15      705.18      640.25     82.49 o 
 -10   4  15       29.39       51.55     28.74 o 
  -8   4  15        1.18        4.36     39.48 o 
  -6   4  15      177.50      253.49     45.84 o 
 -38   0  16     1770.40     1892.01    129.38 o 
 -36   0  16       58.26      141.24     43.43 o 
 -34   0  16     6103.18     6032.37    252.38 o 
 -32   0  16       82.29      104.36     37.38 o 
 -30   0  16     2683.48     2769.49    143.65 o 
 -28   0  16     1617.75     1500.66     59.16 o 
 -26   0  16      179.27      175.34     25.10 o 
 -24   0  16      468.81      530.99     44.99 o 
 -22   0  16     6209.62     6620.65    151.59 o 
 -20   0  16     4684.05     4837.61    119.20 o 
 -18   0  16     9604.49    10138.17    211.81 o 
 -16   0  16    10916.79    10733.15    427.58 o 
 -14   0  16     3695.29     3802.36     98.24 o 
 -12   0  16      428.16      448.30     34.24 o 
 -10   0  16     1182.26     1067.74     69.62 o 
  -8   0  16      328.52      281.66     29.61 o 
  -6   0  16      237.46      347.78     31.88 o 
  -4   0  16       46.29       32.24     19.92 o 
  -2   0  16     3772.23     3709.82    100.76 o 
   0   0  16     4579.89     4392.55    114.70 o 
   2   0  16     1078.64      970.92     52.78 o 
   4   0  16     2373.66     2325.40     79.50 o 
   6   0  16     1524.46     1510.00     64.65 o 
   8   0  16     1104.85     1191.12     59.83 o 
  10   0  16      269.90      382.43     55.07 o 
  12   0  16      123.60      152.34     41.62 o 
  14   0  16      647.60      811.48     81.20 o 
 -37   1  16      253.74      275.25     42.89 o 
 -35   1  16      520.76      566.61     84.28 o 
 -33   1  16        4.69        1.96     18.89 o 
 -31   1  16      516.33      504.97     37.42 o 
 -29   1  16     1093.55     1027.59     45.28 o 
 -27   1  16     1537.97     1679.66     55.74 o 
 -25   1  16      174.42      121.22     19.95 o 
 -23   1  16      117.54       83.28     15.67 o 
 -21   1  16     6858.42     7036.51    182.45 o 
 -19   1  16       49.50       62.55     13.97 o 
 -17   1  16      333.69      359.13     24.57 o 
 -15   1  16      333.71      328.76     21.92 o 
 -13   1  16     1661.52     1578.09     49.41 o 
 -11   1  16      703.37      680.04     34.87 o 
  -9   1  16       81.20       70.75     17.59 o 
  -7   1  16      562.48      471.68     30.41 o 
  -5   1  16      224.35      193.54     22.15 o 
  -3   1  16     6588.70     6252.59    118.96 o 
  -1   1  16        2.77        4.03     17.29 o 
   1   1  16      374.56      348.97     29.81 o 
   3   1  16     1081.79     1070.87     46.00 o 
   5   1  16      207.92      182.74     25.42 o 
   7   1  16      104.24       69.12     20.73 o 
   9   1  16       16.63       65.69     20.75 o 
  11   1  16      508.88      653.18     50.22 o 
  13   1  16     1508.50     1713.99    110.12 o 
 -36   2  16       92.71      -26.57    116.29 o 
 -34   2  16      417.48      391.90     47.08 o 
 -32   2  16        0.24      -19.15     27.83 o 
 -30   2  16      270.17      286.02     39.11 o 
 -28   2  16       54.29       40.88     22.48 o 
 -26   2  16       61.83        3.30     29.04 o 
 -24   2  16      281.03      296.20     38.35 o 
 -22   2  16      616.46      611.34     49.79 o 
 -20   2  16       24.73       33.10     18.77 o 
 -18   2  16       12.10       29.19     19.80 o 
 -16   2  16      508.34      527.25     50.77 o 
 -14   2  16        0.34       22.16     15.50 o 
 -12   2  16     1077.31     1096.28     43.12 o 
 -10   2  16       69.44       59.20     18.01 o 
  -8   2  16      238.09      226.40     25.34 o 
  -6   2  16        0.48       -9.00     15.12 o 
  -4   2  16      224.34      230.77     30.74 o 
  -2   2  16      192.83      186.70     25.15 o 
   0   2  16       41.40       41.80     18.62 o 
   2   2  16       22.68       39.74     18.99 o 
   4   2  16      451.20      519.52     42.83 o 
   6   2  16      136.64      140.57     25.85 o 
   8   2  16       11.55       13.20     22.27 o 
  10   2  16      290.18      355.49     40.24 o 
 -29   3  16      256.09      232.29     46.51 o 
 -27   3  16     1342.04     1485.91     78.15 o 
 -25   3  16     1742.85     1674.63     79.45 o 
 -23   3  16      650.58      626.16     55.23 o 
 -21   3  16     2874.06     3060.71    106.53 o 
 -19   3  16       72.96      105.32     30.68 o 
 -17   3  16      125.12      144.31     31.37 o 
 -15   3  16      252.70      250.22     30.60 o 
 -13   3  16        8.31       17.96     20.31 o 
 -11   3  16      511.11      568.25     48.79 o 
  -9   3  16        0.40      -36.76     24.51 o 
  -7   3  16     1136.93     1182.68     50.95 o 
  -5   3  16      829.80      808.13     50.40 o 
  -3   3  16     3781.46     3802.73    106.12 o 
  -1   3  16      409.94      456.14     49.95 o 
   1   3  16        0.17       -2.49     19.42 o 
   3   3  16      162.87      139.14     31.42 o 
   5   3  16        0.23       -8.37     25.46 o 
 -14   4  16     1021.64     1117.58    166.64 o 
 -12   4  16       82.57      134.01     50.73 o 
 -10   4  16      394.66      418.99     42.37 o 
 -37   1  17      600.56      755.50    128.47 o 
 -35   1  17      431.53      571.59     57.48 o 
 -33   1  17       61.49       89.45     24.89 o 
 -31   1  17       25.09       -6.69     15.67 o 
 -29   1  17     1357.08     1327.96     50.47 o 
 -27   1  17      160.42      125.45     20.40 o 
 -25   1  17     1744.13     1958.04     87.47 o 
 -23   1  17      911.69      892.82     51.63 o 
 -21   1  17     7833.89     7987.03    233.40 o 
 -19   1  17       77.18       75.23     14.98 o 
 -17   1  17      262.21      247.91     24.37 o 
 -15   1  17     2202.85     2119.23     67.31 o 
 -13   1  17       65.38       81.82     18.42 o 
 -11   1  17      671.18      628.92     34.98 o 
  -9   1  17      600.41      608.29     34.76 o 
  -7   1  17     3363.94     3068.71     87.98 o 
  -5   1  17     6457.82     6129.63    117.86 o 
  -3   1  17      175.72      184.31     26.07 o 
  -1   1  17     1642.35     1680.87     55.06 o 
   1   1  17        8.20      -11.51     16.02 o 
   3   1  17      410.51      445.84     33.99 o 
   5   1  17       12.99        6.88     17.54 o 
   7   1  17      364.74      363.03     33.46 o 
   9   1  17     1289.12     1329.77     53.85 o 
  11   1  17      136.73      117.02     29.15 o 
 -34   2  17      367.21      294.70     42.69 o 
 -32   2  17     1897.14     1740.81     78.36 o 
 -30   2  17      381.25      313.95     40.90 o 
 -28   2  17      472.43      391.51     56.96 o 
 -26   2  17      769.03      892.07     61.57 o 
 -24   2  17      351.22      395.33     42.07 o 
 -22   2  17        0.01       -9.22     21.82 o 
 -20   2  17     1106.33     1200.88     50.50 o 
 -18   2  17     3955.93     3847.16    106.69 o 
 -16   2  17      317.91      338.25     32.37 o 
 -14   2  17      662.58      614.61     45.39 o 
 -12   2  17       35.07       32.47     15.96 o 
 -10   2  17      782.12      822.78     41.82 o 
  -8   2  17     6008.72     5894.54    117.74 o 
  -6   2  17        9.39       37.80     18.35 o 
  -4   2  17     1477.03     1472.57     52.79 o 
  -2   2  17     1909.61     1790.92     61.38 o 
   0   2  17      314.99      259.25     28.83 o 
   2   2  17     1579.35     1645.00     66.42 o 
   4   2  17     2691.90     2590.73     76.43 o 
   6   2  17      961.28      962.44     52.43 o 
   8   2  17      767.26      799.13     56.34 o 
 -29   3  17       28.29        8.26     29.86 o 
 -27   3  17       77.02       65.53     32.95 o 
 -25   3  17      527.95      529.33     71.53 o 
 -23   3  17       77.89       79.87     30.59 o 
 -21   3  17      196.44      260.06     40.03 o 
 -19   3  17      201.13      222.16     36.56 o 
 -17   3  17       15.20        9.71     23.99 o 
 -15   3  17      708.49      697.72     47.23 o 
 -13   3  17       11.25       10.13     25.68 o 
 -11   3  17       10.65       21.81     23.46 o 
  -9   3  17       19.86       36.41     22.47 o 
  -7   3  17      392.47      376.09     34.35 o 
  -5   3  17     1250.83     1380.89     54.92 o 
  -3   3  17      205.84      229.08     29.69 o 
  -1   3  17       38.89       60.84     24.12 o 
   1   3  17      465.43      426.90     41.96 o 
   3   3  17       16.96       31.72     27.44 o 
 -38   0  18      449.40      454.56     75.89 o 
 -36   0  18     2012.00     2039.63    133.06 o 
 -34   0  18     1704.49     1769.90    119.56 o 
 -32   0  18      995.26     1114.60     92.41 o 
 -30   0  18        3.18       20.04     27.33 o 
 -28   0  18      175.82      247.90     30.25 o 
 -26   0  18    14815.65    15107.04    360.09 o 
 -24   0  18       54.30       50.60     18.80 o 
 -22   0  18     2810.21     2993.03     92.15 o 
 -20   0  18     4313.05     4444.03    147.89 o 
 -18   0  18     1186.25     1267.80     55.42 o 
 -16   0  18     4807.88     4593.25    116.71 o 
 -14   0  18     6560.16     6462.68    183.73 o 
 -12   0  18     4792.39     4401.04    150.80 o 
 -10   0  18     6475.25     6308.18    149.44 o 
  -8   0  18      730.60      603.82     42.41 o 
  -6   0  18     1064.01     1076.24     52.01 o 
  -4   0  18     1916.66     1703.92     65.16 o 
  -2   0  18      850.66      870.12     53.74 o 
   0   0  18      534.35      514.49     57.90 o 
   2   0  18        0.28       10.61     27.81 o 
   4   0  18     2128.35     1921.58    137.33 o 
   6   0  18     1220.54     1287.61     85.48 o 
   8   0  18     3693.51     3971.60    159.57 o 
  10   0  18      372.99      408.69     89.95 o 
 -37   1  18      156.69      157.39     35.91 o 
 -35   1  18      183.60      183.81     35.60 o 
 -33   1  18      764.09      756.08     63.10 o 
 -31   1  18       33.32       46.50     18.51 o 
 -29   1  18       42.89       39.36     17.63 o 
 -27   1  18       22.61       20.96     14.17 o 
 -25   1  18     1607.75     1692.67     55.82 o 
 -23   1  18     5803.62     6112.37    375.93 o 
 -21   1  18        2.83       -5.56     14.82 o 
 -19   1  18      903.56      956.85     38.89 o 
 -17   1  18     1602.69     1660.99     51.80 o 
 -15   1  18      122.96       93.01     19.16 o 
 -13   1  18      305.67      279.52     30.79 o 
 -11   1  18      384.59      354.38     28.64 o 
  -9   1  18     1318.89     1206.85     44.83 o 
  -7   1  18       38.12       20.35     16.29 o 
  -5   1  18      579.94      618.30     36.88 o 
  -3   1  18       57.40       66.78     22.07 o 
  -1   1  18     1884.81     1747.56     57.32 o 
   1   1  18      641.51      614.11     39.36 o 
   3   1  18      269.60      219.20     26.96 o 
   5   1  18        6.31       12.48     17.86 o 
   7   1  18      176.50      195.37     28.20 o 
   9   1  18       23.12       27.18     20.74 o 
 -34   2  18      157.55      165.09     41.59 o 
 -32   2  18       41.48       22.72     24.72 o 
 -30   2  18      505.95      393.15     57.19 o 
 -28   2  18      153.06      143.82     34.90 o 
 -26   2  18       19.40       44.93     26.84 o 
 -24   2  18       46.88       72.24     27.71 o 
 -22   2  18        2.57       15.04     23.92 o 
 -20   2  18       81.45       45.77     22.78 o 
 -18   2  18      286.92      259.85     33.46 o 
 -16   2  18       41.49       21.03     18.75 o 
 -14   2  18       35.91       32.49     24.59 o 
 -12   2  18      246.08      276.08     43.61 o 
 -10   2  18      946.75      919.87     54.67 o 
  -8   2  18      182.51      232.52     26.86 o 
  -6   2  18       20.49       42.29     20.22 o 
  -4   2  18      257.80      222.35     27.62 o 
  -2   2  18        4.46       -2.71     17.76 o 
   0   2  18      208.93      217.69     28.03 o 
   2   2  18        0.06       24.15     22.44 o 
   4   2  18      144.97      185.64     28.71 o 
   6   2  18        2.75       18.69     23.61 o 
 -29   3  18       68.32       49.79     34.23 o 
 -27   3  18       23.07       18.06     29.46 o 
 -25   3  18     1635.90     1718.64     82.02 o 
 -23   3  18     3573.64     3669.46    122.85 o 
 -21   3  18      254.12      284.24     41.15 o 
 -19   3  18     1532.88     1478.28    118.98 o 
 -17   3  18       60.46      112.86     31.12 o 
 -15   3  18      186.76      260.52     31.99 o 
 -13   3  18      180.10      198.08     34.92 o 
 -11   3  18      211.28      205.82     35.99 o 
  -9   3  18     2321.06     2147.85     76.63 o 
  -7   3  18       56.85       53.17     22.17 o 
  -5   3  18      183.59      207.01     29.59 o 
  -3   3  18       92.71      111.14     25.79 o 
  -1   3  18     2847.43     2816.05     93.79 o 
   1   3  18     1209.72     1350.92     61.19 o 
 -37   1  19     1450.15     1413.80    114.00 o 
 -35   1  19        2.69       18.15     22.50 o 
 -33   1  19      108.56      106.33     25.55 o 
 -31   1  19     1118.08     1314.06     53.11 o 
 -29   1  19      131.89      145.41     24.91 o 
 -27   1  19     3395.73     3623.04     90.04 o 
 -25   1  19       29.50       57.06     23.19 o 
 -23   1  19      531.81      653.64    100.97 o 
 -21   1  19      298.24      288.78     30.57 o 
 -19   1  19     2487.10     2581.39     66.81 o 
 -17   1  19      496.04      501.82     33.73 o 
 -15   1  19     3091.74     3098.28     81.67 o 
 -13   1  19     1087.49      995.55     43.09 o 
 -11   1  19        0.10       11.55     16.32 o 
  -9   1  19     1679.56     1587.92     52.23 o 
  -7   1  19      560.28      472.21     33.67 o 
  -5   1  19      446.63      479.34     39.85 o 
  -3   1  19     3005.05     2747.38     87.78 o 
  -1   1  19     1700.68     1644.04     56.77 o 
   1   1  19      271.75      298.06     30.02 o 
   3   1  19      615.38      699.76     44.08 o 
   5   1  19       18.98       45.85     20.74 o 
   7   1  19      174.67      255.22     30.45 o 
 -34   2  19      678.41      644.95     57.63 o 
 -32   2  19      158.51      184.75     73.54 o 
 -30   2  19     3321.42     3345.30    113.47 o 
 -28   2  19     4132.04     4149.48    127.17 o 
 -26   2  19      150.65      196.95     39.70 o 
 -24   2  19     1235.21     1193.97     64.26 o 
 -22   2  19      255.56      279.55     54.53 o 
 -20   2  19      230.57      240.15     33.97 o 
 -18   2  19      664.34      756.25     47.83 o 
 -16   2  19       49.06       54.36     22.53 o 
 -14   2  19     3521.94     3454.89     83.49 o 
 -12   2  19      838.00      900.05     49.02 o 
 -10   2  19     3624.86     3590.13    140.98 o 
  -8   2  19     1141.48     1070.70     53.75 o 
  -6   2  19     2141.30     2140.05     65.76 o 
  -4   2  19       94.82       91.42     22.41 o 
  -2   2  19      252.27      267.31     30.68 o 
   0   2  19      128.86      130.79     29.05 o 
   2   2  19        7.75       11.63     21.13 o 
   4   2  19      969.82      997.21     55.17 o 
 -27   3  19       76.51      148.00     37.27 o 
 -25   3  19       29.09       95.33     32.06 o 
 -23   3  19       44.00       63.79     33.11 o 
 -21   3  19       60.30       95.43     31.35 o 
 -19   3  19      122.10      163.36     76.41 o 
 -17   3  19       10.99       65.75     27.84 o 
 -15   3  19       18.11        1.43     23.30 o 
 -13   3  19     1225.71     1244.60    107.75 o 
 -11   3  19       10.61       12.85     24.55 o 
  -9   3  19      321.66      318.28     38.67 o 
  -7   3  19      731.30      710.95     51.83 o 
  -5   3  19       96.64      123.11     26.80 o 
  -3   3  19      820.07      790.45     50.19 o 
 -38   0  20      430.26      401.17     71.75 o 
 -36   0  20      217.81      163.07     51.44 o 
 -34   0  20       46.80       51.83     37.20 o 
 -32   0  20     4304.84     4628.36    210.25 o 
 -30   0  20      553.84      663.57     80.78 o 
 -28   0  20     5300.13     5418.55    137.07 o 
 -26   0  20     1004.36     1036.14     60.46 o 
 -24   0  20     2768.79     2779.75    114.35 o 
 -22   0  20      540.62      577.73     44.96 o 
 -20   0  20     1983.54     1886.02     70.47 o 
 -18   0  20     2255.27     2179.14     88.06 o 
 -16   0  20      396.87      364.82     46.25 o 
 -14   0  20     7723.40     7462.58    209.19 o 
 -12   0  20      118.17       56.74     23.22 o 
 -10   0  20     1042.28     1077.88     55.77 o 
  -8   0  20     5146.43     4445.65    218.91 o 
  -6   0  20     4574.68     3722.17    265.62 o 
  -4   0  20      717.61      646.06     66.72 o 
  -2   0  20        0.27       53.60     30.91 o 
   0   0  20      121.69       75.07     35.25 o 
   2   0  20      382.52      424.77     58.87 o 
   4   0  20       92.09      155.86     42.91 o 
   6   0  20       44.12       62.17     38.30 o 
 -37   1  20      142.94      199.87     38.37 o 
 -35   1  20      137.90      249.76     39.67 o 
 -33   1  20      665.89      654.66     43.90 o 
 -31   1  20     1671.80     1452.16     56.44 o 
 -29   1  20      132.71      116.64     46.69 o 
 -27   1  20     1457.44     1489.13    171.26 o 
 -25   1  20      407.86      474.46     42.66 o 
 -23   1  20       49.70       37.50     21.56 o 
 -21   1  20     2934.41     2951.03     74.09 o 
 -19   1  20     4571.95     4777.96    100.98 o 
 -17   1  20      485.85      453.68     32.78 o 
 -15   1  20      191.09      165.07     23.25 o 
 -13   1  20      517.94      383.39     34.67 o 
 -11   1  20      539.98      472.92     33.73 o 
  -9   1  20      581.86      619.59     38.46 o 
  -7   1  20        3.24        1.66     18.66 o 
  -5   1  20       82.25      104.77     24.74 o 
  -3   1  20       66.79       34.28     19.88 o 
  -1   1  20      962.52      992.82     49.99 o 
   1   1  20      606.66      674.23     43.41 o 
   3   1  20      775.97      892.70     51.48 o 
   5   1  20      277.67      317.07     33.56 o 
 -34   2  20       21.26       31.77     38.62 o 
 -32   2  20      579.78      575.92     55.67 o 
 -30   2  20       88.75      125.18     34.41 o 
 -28   2  20       60.00       93.98     31.74 o 
 -26   2  20       10.36       33.31     30.59 o 
 -24   2  20      676.95      567.28     50.31 o 
 -22   2  20      170.32      168.40     52.73 o 
 -20   2  20       27.64       37.64     23.38 o 
 -18   2  20      340.90      363.20     35.76 o 
 -16   2  20        3.31       42.20     22.37 o 
 -14   2  20      441.84      434.14     34.50 o 
 -12   2  20      100.97      101.63     22.01 o 
 -10   2  20       72.73       96.91     22.61 o 
  -8   2  20      357.19      447.10     40.44 o 
  -6   2  20        5.17        3.94     18.76 o 
  -4   2  20       17.82       25.26     18.71 o 
  -2   2  20        0.01      -10.36     18.08 o 
   0   2  20      118.76       90.42     29.66 o 
   2   2  20        0.17       -3.45     22.65 o 
 -25   3  20       24.11        2.90     49.65 o 
 -23   3  20      495.58      471.45     50.97 o 
 -21   3  20     1558.38     1654.47     81.11 o 
 -19   3  20     1729.56     1826.77    106.95 o 
 -17   3  20      717.51      792.00     65.20 o 
 -15   3  20      689.08      693.74     56.44 o 
 -13   3  20      245.44      210.51     36.40 o 
 -11   3  20      656.13      680.74     65.52 o 
  -9   3  20      306.62      272.14     37.69 o 
  -7   3  20      173.51      187.67     29.89 o 
  -5   3  20      478.63      482.76     46.67 o 
 -35   1  21     1281.86     1218.85    106.62 o 
 -33   1  21     1836.74     1910.33     80.02 o 
 -31   1  21      944.12     1003.89     68.36 o 
 -29   1  21      899.66      822.06     70.90 o 
 -27   1  21       56.87      152.68     38.50 o 
 -25   1  21       33.26       66.79     26.43 o 
 -23   1  21      209.63      199.20     29.21 o 
 -21   1  21       99.59      127.18     22.23 o 
 -19   1  21     3734.66     3613.82     85.71 o 
 -17   1  21      338.25      334.18     30.33 o 
 -15   1  21      895.05      876.97     43.63 o 
 -13   1  21      304.33      342.14     30.60 o 
 -11   1  21     1395.43     1308.25     49.66 o 
  -9   1  21      246.27      235.37     31.50 o 
  -7   1  21       72.86       47.32     21.77 o 
  -5   1  21      343.37      400.48     39.25 o 
  -3   1  21      557.74      662.60     43.59 o 
  -1   1  21       36.62       17.74     19.80 o 
   1   1  21      217.81      237.67     29.66 o 
   3   1  21      458.01      421.64     37.70 o 
 -32   2  21     4183.93     4367.79    137.06 o 
 -30   2  21       11.17       33.62     29.75 o 
 -28   2  21      243.96      224.35     39.70 o 
 -26   2  21     3671.86     3785.05    121.59 o 
 -24   2  21     3602.93     3713.86    118.49 o 
 -22   2  21     1097.38     1183.75     79.40 o 
 -20   2  21      132.91      103.56     28.41 o 
 -18   2  21       15.81       29.91     22.10 o 
 -16   2  21      125.32      103.39     26.53 o 
 -14   2  21      493.81      491.60     37.33 o 
 -12   2  21       96.43      119.09     23.86 o 
 -10   2  21      607.33      688.75     44.47 o 
  -8   2  21     2346.60     2348.79     85.33 o 
  -6   2  21     1111.74     1123.10     54.57 o 
  -4   2  21      288.69      360.31     35.15 o 
  -2   2  21      402.92      430.20     43.34 o 
   0   2  21        0.32       13.21     22.03 o 
 -23   3  21       10.23       50.22     43.06 o 
 -21   3  21      170.20      178.72     37.82 o 
 -19   3  21       40.61      117.71     69.77 o 
 -17   3  21      342.59      409.62     48.12 o 
 -15   3  21      659.72      650.95     56.20 o 
 -13   3  21      955.71     1071.26    151.03 o 
 -11   3  21       12.87      -28.87     23.08 o 
  -9   3  21      183.77      158.52     32.90 o 
 -36   0  22      132.02      219.35     57.10 o 
 -34   0  22        1.25       33.99     32.11 o 
 -32   0  22      857.35      933.86    101.98 o 
 -30   0  22      668.74      717.69     68.30 o 
 -28   0  22      800.89      811.27     89.63 o 
 -26   0  22     2173.70     2231.86     81.75 o 
 -24   0  22     3796.31     3925.79    113.33 o 
 -22   0  22      243.33      245.17     44.06 o 
 -20   0  22       68.23       55.92     29.09 o 
 -18   0  22      204.90      208.57     62.16 o 
 -16   0  22     1871.57     1829.14    100.38 o 
 -14   0  22       24.85       19.50     28.92 o 
 -12   0  22      877.60      694.91     70.48 o 
 -10   0  22      346.50      365.39     54.82 o 
  -8   0  22      125.76      136.36     38.08 o 
  -6   0  22     2004.93     1576.59    125.95 o 
  -4   0  22     2158.27     2077.77    108.28 o 
  -2   0  22      503.87      505.13     67.22 o 
   0   0  22       33.13       22.97     31.38 o 
   2   0  22        1.86       65.83     35.79 o 
 -35   1  22       12.20       24.40     31.37 o 
 -33   1  22      438.64      464.31     58.88 o 
 -31   1  22      135.85      209.30     95.00 o 
 -29   1  22      515.48      496.27     56.56 o 
 -27   1  22      121.25      191.73     44.09 o 
 -25   1  22      223.11      207.51     34.47 o 
 -23   1  22      669.50      623.30     44.24 o 
 -21   1  22      520.56      536.34     36.94 o 
 -19   1  22     2226.50     2361.08    112.09 o 
 -17   1  22      226.02      279.04     28.55 o 
 -15   1  22      149.21      184.80     25.37 o 
 -13   1  22     3419.07     3184.23    111.57 o 
 -11   1  22      454.43      424.05     34.67 o 
  -9   1  22        0.29       34.92     20.81 o 
  -7   1  22      291.49      222.83     29.34 o 
  -5   1  22       13.39        2.87     18.50 o 
  -3   1  22      189.88      220.50     29.85 o 
  -1   1  22      110.17      136.12     27.11 o 
   1   1  22        2.87       20.15     23.77 o 
 -32   2  22       46.95       63.43     30.62 o 
 -30   2  22      217.25      210.01     66.60 o 
 -28   2  22      191.72      228.37     38.01 o 
 -26   2  22       13.80       27.20     26.92 o 
 -24   2  22       68.15      125.64     37.05 o 
 -22   2  22      106.90      141.15     32.21 o 
 -20   2  22       14.25       -9.89     20.60 o 
 -18   2  22      448.79      432.96     45.95 o 
 -16   2  22       68.82       81.23     26.21 o 
 -14   2  22       91.56       92.19     23.87 o 
 -12   2  22      670.21      733.97     45.41 o 
 -10   2  22      476.19      520.60     39.68 o 
  -8   2  22      181.74      172.79     27.12 o 
  -6   2  22       46.73       63.67     23.67 o 
  -4   2  22       47.62      103.27     29.40 o 
 -33   1  23      220.03      281.19     58.36 o 
 -31   1  23     2922.86     3036.72    131.35 o 
 -29   1  23      526.01      587.42     70.81 o 
 -27   1  23      205.28      190.19     41.02 o 
 -25   1  23      746.71      795.05     50.29 o 
 -23   1  23       97.91       78.85     25.16 o 
 -21   1  23        0.67      -12.35     16.81 o 
 -19   1  23      117.06       99.37     21.99 o 
 -17   1  23     2010.70     2009.20     63.23 o 
 -15   1  23      826.25      725.69     43.10 o 
 -13   1  23      590.17      576.93     38.89 o 
 -11   1  23      620.87      669.49     48.37 o 
  -9   1  23      693.64      713.55     45.56 o 
  -7   1  23       63.67       89.65     23.48 o 
  -5   1  23        0.05        3.12     19.26 o 
  -3   1  23      179.33      265.90     37.04 o 
  -1   1  23      637.86      702.75     72.12 o 
 -30   2  23      122.51      118.08     86.62 o 
 -28   2  23       34.54       83.79     59.04 o 
 -26   2  23      111.33      148.24     65.81 o 
 -24   2  23     2957.67     2976.61    126.99 o 
 -22   2  23     2784.97     3186.21    194.46 o 
 -20   2  23      696.57      775.85     53.26 o 
 -18   2  23      411.92      383.09     53.03 o 
 -16   2  23        4.34      -22.26     21.22 o 
 -14   2  23      179.57      205.09     28.76 o 
 -12   2  23      255.80      229.58     30.57 o 
 -10   2  23      212.16      164.95     35.63 o 
  -8   2  23     1115.11     1139.15     56.35 o 
  -6   2  23        1.06       42.21     25.05 o 
 -34   0  24       66.79       77.33     41.94 o 
 -30   0  24      836.44      982.74    109.84 o 
 -28   0  24       41.91       67.52     47.97 o 
 -26   0  24     3364.19     3620.76    215.77 o 
 -24   0  24      637.26      659.75    101.80 o 
 -22   0  24     2352.41     2359.15    117.24 o 
 -20   0  24      213.74      274.43     65.06 o 
 -18   0  24     3537.61     3365.01    143.56 o 
 -16   0  24       20.89       39.15     65.64 o 
 -14   0  24        6.26      -33.36     26.39 o 
 -12   0  24      616.62      618.12     69.79 o 
 -10   0  24       69.17      108.20     52.27 o 
  -8   0  24      464.16      493.00     63.11 o 
  -6   0  24     1620.72     2052.13    112.05 o 
  -4   0  24      153.21       67.49     35.73 o 
 -33   1  24      103.17      152.72     63.30 o 
 -31   1  24      146.01      184.62     57.69 o 
 -29   1  24      497.16      581.32     83.49 o 
 -27   1  24      447.18      554.91     75.25 o 
 -25   1  24       13.71       11.82     22.79 o 
 -23   1  24       11.79       17.31     22.38 o 
 -21   1  24      155.69      117.14     23.75 o 
 -19   1  24       39.17       46.94     19.72 o 
 -17   1  24      221.21      150.24     25.06 o 
 -15   1  24       72.37       41.70     19.46 o 
 -13   1  24      473.09      490.02     42.78 o 
 -11   1  24      489.96      413.33     44.31 o 
  -9   1  24      784.78      770.97     47.92 o 
  -7   1  24      130.09      130.62     31.36 o 
  -5   1  24       33.70       48.98     25.21 o 
 -28   2  24      484.15      455.46     53.69 o 
 -26   2  24       32.30      121.61     41.30 o 
 -24   2  24      542.25      533.08     63.80 o 
 -22   2  24      839.28      914.13     90.11 o 
 -20   2  24      289.03      309.72     37.79 o 
 -18   2  24      275.93      266.75     45.32 o 
 -16   2  24        0.67       -6.35     22.49 o 
 -14   2  24      641.63      657.19     44.87 o 
 -12   2  24      170.09      199.92     29.32 o 
 -10   2  24       44.51       46.44     23.12 o 
 -31   1  25     1353.87     1517.07     76.14 o 
 -29   1  25      714.29      634.51     66.11 o 
 -27   1  25     1826.28     2085.01    137.05 o 
 -25   1  25      121.60      148.15     29.96 o 
 -23   1  25       10.35        0.66     22.08 o 
 -21   1  25      273.58      209.50     33.62 o 
 -19   1  25       23.15       25.95     19.56 o 
 -17   1  25      123.26      113.77     23.88 o 
 -15   1  25      158.51      198.67     42.23 o 
 -13   1  25     1064.09     1439.58    140.56 o 
 -11   1  25      270.98      374.12     42.24 o 
  -9   1  25      610.74      613.69     52.43 o 
 -24   2  25       87.22      162.38     44.61 o 
 -22   2  25     1653.65     1533.93     68.45 o 
 -20   2  25     1362.08     1325.54     66.35 o 
 -18   2  25      479.21      439.35     44.80 o 
 -16   2  25      355.42      261.97     37.39 o 
 -28   0  26      487.59      538.84     71.40 o 
 -26   0  26      416.12      333.99     59.76 o 
 -24   0  26      103.41       46.06     38.12 o 
 -22   0  26      339.30      312.63     57.03 o 
 -20   0  26      853.88      825.61     81.92 o 
 -18   0  26     2721.10     2999.79    192.62 o 
 -16   0  26      781.34      875.62     84.06 o 
 -14   0  26      712.52      768.62     80.41 o 
 -12   0  26      277.02      275.13     53.81 o 
 -10   0  26       13.62        1.90     32.21 o 
 -29   1  26      207.56      245.11     48.95 o 
 -27   1  26      229.87      236.56     35.15 o 
 -25   1  26       48.80       59.80     27.38 o 
 -23   1  26      985.14      994.25     75.68 o 
 -21   1  26        0.89       17.52     25.17 o 
 -19   1  26      251.94      289.10     32.08 o 
 -17   1  26      184.01      177.94     36.72 o 
 -15   1  26       24.72       29.36     37.89 o 
 -13   1  26       14.75        9.46     32.20 o 
 -23   1  27      277.55      382.76     41.15 o 
 -21   1  27      117.95      170.95     33.79 o 
 -19   1  27       32.75       43.19     28.64 o 
                                                 
